# Supplementary material for: Understanding the alcohol harm paradox: A multivariable mendelian randomization approach
Source: PLoS Genet. 2025 Aug 14;21(8):e1011824. doi: 10.1371/journal.pgen.1011824 (PMC12370186; doi:10.1371/journal.pgen.1011824)
Supplement: S2 Text — (XLSX) [file pgen.1011824.s002.xlsx]

## Sheet: Sheet1
S2 Table. Details of the inlusion and exclusion of Single Nucleotide Polymorphisms (SNPs) in the analyses.
SNP	Chromosome	Position	Associated phenotype	Beta	Standard Error	Included in MR of DPW	Included in MR of YOS	Included in MR of CPD	MVMR Proxy SNP	Included in two exposure MVMR (DPW and YOS)	Included in three exposure MVMR
rs705687	1	4548453	Drinks per week	-0.00446	0.00364	Yes	NA	NA	rs706145	Yes	Yes
rs58107686	1	33837334	Drinks per week	-0.0126	0.0035	Yes	NA	NA	rs61801971	Yes	Yes
rs12088813	1	66407700	Drinks per week	-0.00415	0.00342	Yes	NA	NA		Yes	Yes
rs5024204	1	71491890	Drinks per week	0.00774	0.00333	Yes	NA	NA	rs66539808	Yes	Yes
rs10753661	1	165119792	Drinks per week	-0.00709	0.0032	Yes	NA	NA	rs10494434	Yes	Yes
rs28680958	1	173848808	Drinks per week	-0.0133	0.00369	Yes	NA	NA		Yes	Yes
rs823114	1	205719532	Drinks per week	0.00975	0.00299	Yes	NA	NA	rs708723	Yes	Yes
rs77165542	2	430975	Drinks per week	-0.0134	0.00886	Yes	NA	NA	rs62107261	Yes	Yes
rs1260326	2	27730940	Drinks per week	0.014	0.00307	Yes	NA	NA	rs4665972	Yes	Yes
rs2178197	2	27860551	Drinks per week	-0.00223	0.003	Yes	NA	NA	rs10201652	Yes	Yes
rs13383034	2	45155276	Drinks per week	0.0115	0.0031	Yes	NA	NA	rs7569203	Yes	Yes
rs1004787	2	45159091	Drinks per week	0.00986	0.003	Yes	NA	NA		No (missing from YOS dataset and no proxy found)	No
rs13032049	2	63581507	Drinks per week	0.016	0.00332	Yes	NA	NA	rs13009169	Yes	Yes
rs828867	2	74334462	Drinks per week	0.00679	0.00299	Yes	NA	NA		No (missing from YOS dataset and no proxy found)	No
rs11692435	2	98275354	Drinks per week	0.00666	0.00498	Yes	NA	NA		Yes	Yes
rs13024996	2	14422515	Drinks per week	-0.00875	0.0031	Yes	NA	NA		Yes	Yes
rs72859280	2	147956293	Drinks per week	0.0349	0.00831	Yes	NA	NA		Yes	Yes
rs56337305	2	225475560	Drinks per week	-0.0106	0.00306	Yes	NA	NA		No (missing from YOS dataset and no proxy found)	No
rs13094887	3	70968431	Drinks per week	-0.00685	0.00329	Yes	NA	NA	rs17802889	Yes	Yes
rs62250685	3	85457240	Drinks per week	-0.0124	0.00308	Yes	NA	NA	rs12638482	Yes	Yes
rs74664784	3	85475292	Drinks per week	-0.0146	0.0211	No (missing from outcome dataset)	NA	NA		No (missing from outcome dataset and no proxy found)	No
rs13066454	3	93994255	Drinks per week	-0.00454	0.00305	Yes	NA	NA	rs7630241	Yes	Yes
rs9838144	3	131576287	Drinks per week	-0.00652	0.00364	Yes	NA	NA	rs9858200	Yes	Yes
rs2011092	3	141124607	Drinks per week	-0.00158	0.00314	Yes	NA	NA	rs13066993	Yes	Yes
rs60654199	3	141267295	Drinks per week	-0.0218	0.00639	Yes	NA	NA	rs59714050	Yes	Yes
rs6787172	3	158187811	Drinks per week	-0.0117	0.00299	Yes	NA	NA		Yes	No (clumped out)
rs3748034	4	3466091	Drinks per week	-0.0169	0.00422	Yes	NA	NA		Yes	Yes
rs7682824	4	39406254	Drinks per week	-0.00986	0.00344	Yes	NA	NA		No (missing from YOS dataset and no proxy found)	No
rs11940694	4	39414993	Drinks per week	0.0229	0.00304	Yes	NA	NA		Yes	Yes
rs35538052	4	39418965	Drinks per week	-0.0231	0.00309	Yes	NA	NA		No (clumped out)	No
rs4501255	4	42151306	Drinks per week	0.00949	0.0035	Yes	NA	NA	rs4861023	Yes	Yes
rs12499107	4	99678691	Drinks per week	0.00278	0.00434	Yes	NA	NA	rs59674874	Yes	Yes
rs144198753	4	99713350	Drinks per week	-0.137	0.0138	Yes	NA	NA		No (missing from YOS dataset and no proxy found)	No
rs1154414	4	100000136	Drinks per week	-0.00452	0.00423	Yes	NA	NA	rs1154413	Yes	Yes
rs1229984	4	100239319	Drinks per week	0.145	0.00845	Yes	NA	NA		No (missing from YOS dataset and no proxy found)	No
rs10028756	4	100254520	Drinks per week	-0.00675	0.00463	Yes	NA	NA		No (missing from YOS dataset and no proxy found)	No
rs561222871	4	100260679	Drinks per week	-0.0167	0.0163	No (missing from outcome dataset)	NA	NA		No (missing from outcome dataset and no proxy found)	No
rs36052336	4	100273594	Drinks per week	-0.0163	0.00632	Yes	NA	NA		No (missing from YOS dataset and no proxy found)	No
rs2165670	4	100286085	Drinks per week	0.0256	0.00456	Yes	NA	NA		Yes	Yes
rs17029090	4	100443853	Drinks per week	0.017	0.0106	Yes	NA	NA		No (missing from YOS dataset and no proxy found)	No
rs79139602	4	100444363	Drinks per week	0.0076	0.0103	Yes	NA	NA		No (missing from YOS dataset and no proxy found)	No
rs4699791	4	101243023	Drinks per week	0.00233	0.00502	Yes	NA	NA		Yes	Yes
rs13107325	4	103188709	Drinks per week	-0.035	0.00664	Yes	NA	NA		Yes	Yes
rs4690727	4	143648579	Drinks per week	0.0117	0.00328	Yes	NA	NA	rs331954	Yes	Yes
rs10004020	4	152968372	Drinks per week	0.00291	0.00331	Yes	NA	NA		No (missing from YOS dataset and no proxy found)	No
rs12651313	4	171086393	Drinks per week	-0.00845	0.00299	Yes	NA	NA		No (palindromic SNP removed during harmonisation)	No
rs4916723	5	87854395	Drinks per week	-0.00932	0.00301	Yes	NA	NA		Yes	Yes
rs12655091	5	144412335	Drinks per week	-0.0108	0.00298	Yes	NA	NA		Yes	Yes
rs55872084	5	155902003	Drinks per week	0.0199	0.00356	Yes	NA	NA		No (missing from YOS dataset and no proxy found)	No
rs11739827	5	166803321	Drinks per week	-0.00997	0.00302	Yes	NA	NA		No (missing from YOS dataset and no proxy found)	No
rs10085696	7	69783020	Drinks per week	-0.0145	0.00384	Yes	NA	NA	rs10262697	Yes	Yes
rs6460047	7	73042443	Drinks per week	0.00678	0.00366	Yes	NA	NA	rs7805504	Yes	Yes
rs10236149	7	98977515	Drinks per week	-0.0136	0.00459	Yes	NA	NA		Yes	Yes
rs35034355	7	103840115	Drinks per week	-0.00917	0.00298	Yes	NA	NA	rs140653494	No (clumped out)	No
rs6951574	7	153489744	Drinks per week	0.00872	0.00299	Yes	NA	NA	rs6969458	Yes	Yes
rs13250583	8	20949917	Drinks per week	-0.00963	0.00363	Yes	NA	NA	rs1949640	Yes	Yes
rs1217091	8	64527399	Drinks per week	0.0111	0.00384	Yes	NA	NA	rs1149450	Yes	Yes
rs28601761	8	126500031	Drinks per week	0.0123	0.00302	Yes	NA	NA		No (missing from YOS dataset and no proxy found)	No
rs55932213	9	108755622	Drinks per week	0.00889	0.00342	Yes	NA	NA		Yes	Yes
rs10978550	9	109345993	Drinks per week	-0.00648	0.00368	Yes	NA	NA	rs4743012	Yes	Yes
rs7074871	10	110507806	Drinks per week	-0.0101	0.00342	Yes	NA	NA	rs6584893	Yes	Yes
rs17665139	10	125093880	Drinks per week	-0.0122	0.00418	Yes	NA	NA		Yes	Yes
rs7950166	11	8642218	Drinks per week	-0.00939	0.00309	Yes	NA	NA	rs12803166	Yes	Yes
rs11030084	11	27643725	Drinks per week	-0.0113	0.0039	Yes	NA	NA		Yes	Yes
rs56030824	11	47397353	Drinks per week	-0.0131	0.00323	Yes	NA	NA	rs55677087	Yes	Yes
rs10750025	11	113424042	Drinks per week	0.0119	0.00326	Yes	NA	NA	rs73001688	Yes	Yes
rs1713676	11	113660576	Drinks per week	-0.00699	0.00298	Yes	NA	NA		Yes	Yes
rs4938230	11	116075001	Drinks per week	0.012	0.00415	Yes	NA	NA	rs10790114	Yes	Yes
rs682011	11	121544285	Drinks per week	0.00788	0.003	Yes	NA	NA	rs551337	Yes	Yes
rs12795042	11	133658168	Drinks per week	-0.0131	0.00309	Yes	NA	NA		No (missing from YOS dataset and no proxy found)	No
rs10876188	12	51895882	Drinks per week	-0.00804	0.00299	Yes	NA	NA	rs11169862	No (palindromic SNP removed during harmonisation)	No
rs3809162	12	54674235	Drinks per week	0.00924	0.00303	Yes	NA	NA		Yes	Yes
rs10506274	12	81601464	Drinks per week	-0.00759	0.00298	Yes	NA	NA	rs6539561	Yes	Yes
rs4842786	12	92170791	Drinks per week	-0.0145	0.00304	Yes	NA	NA	rs1027172	No (palindromic SNP removed during harmonisation)	No
rs500321	13	27124360	Drinks per week	-0.011	0.00337	Yes	NA	NA	rs1888548	Yes	Yes
rs1123285	14	57274519	Drinks per week	-0.00989	0.00314	Yes	NA	NA	rs12431576	Yes	Yes
rs2180870	14	58782779	Drinks per week	-0.0169	0.00446	Yes	NA	NA		Yes	Yes
rs28929474	14	94844947	Drinks per week	-0.0363	0.0117	Yes	NA	NA		No (missing from YOS dataset and no proxy found)	No
rs11625650	14	104610138	Drinks per week	-0.0101	0.00358	Yes	NA	NA	rs35219418	Yes	Yes
rs2472297	15	75027880	Drinks per week	0.00882	0.00339	Yes	NA	NA		Yes	Yes
rs12907323	15	86796012	Drinks per week	0.00793	0.00303	Yes	NA	NA	rs7175047	Yes	Yes
rs2764771	16	20013793	Drinks per week	0.00848	0.00319	Yes	NA	NA		Yes	Yes
rs17177078	16	24810681	Drinks per week	-0.0187	0.00604	Yes	NA	NA	rs72768664	Yes	Yes
rs378421	16	28754684	Drinks per week	-0.0154	0.00303	Yes	NA	NA		Yes	Yes
rs113443718	16	29892184	Drinks per week	-0.00834	0.00323	Yes	NA	NA	rs4787483	Yes	Yes
rs62044525	16	64872590	Drinks per week	-0.0163	0.00393	Yes	NA	NA		Yes	Yes
rs7185555	16	69131281	Drinks per week	-0.017	0.00422	Yes	NA	NA	rs11640113	Yes	Yes
rs79616692	16	72338507	Drinks per week	0.016	0.00491	Yes	NA	NA		No (missing from YOS dataset and no proxy found)	No
rs1104608	16	73912588	Drinks per week	-0.00714	0.00302	Yes	NA	NA		No (missing from YOS dataset and no proxy found)	No
rs4548913	17	2209888	Drinks per week	-0.00423	0.00306	Yes	NA	NA	rs375245	Yes	Yes
rs3803800	17	7462969	Drinks per week	0.0101	0.00358	Yes	NA	NA		No (missing from YOS dataset and no proxy found)	No
rs2854334	17	29715500	Drinks per week	0.0119	0.00304	Yes	NA	NA	rs757375	Yes	Yes
.	17	44246624	Drinks per week			No (rsID not available to identify in outcome dataset)	NA	NA		No (missing from outcome dataset and no proxy found)
rs10438820	17	78524597	Drinks per week	0.0118	0.00326	Yes	NA	NA	rs4627412	Yes	Yes
rs9950000	18	53052169	Drinks per week	-0.00682	0.00305	Yes	NA	NA	rs1788023	Yes	Yes
rs4092465	18	55080437	Drinks per week	-0.0125	0.00307	Yes	NA	NA		No (missing from YOS dataset and no proxy found)	No
rs281379	19	49214274	Drinks per week	0.0173	0.00297	Yes	NA	NA	rs2452170	Yes	Yes
rs4815364	20	25035711	Drinks per week	0.00726	0.00308	Yes	NA	NA		Yes	Yes
rs9607814	22	41946519	Drinks per week	-0.00657	0.00409	Yes	NA	NA	rs56364401	Yes	Yes
rs301800	1	8490603	Years of schooling	0.017	0.003	NA	Yes	NA		Yes	Yes
rs11210860	1	43982527	Years of schooling	0.016	0.003	NA	Yes	NA		Yes	Yes
rs34305371	1	72733610	Years of schooling	0.036	0.004	NA	Yes	NA		Yes	Yes
rs2568955	1	72762169	Years of schooling	-0.015	0.003	NA	Yes	NA		Yes	Yes
rs1008078	1	91189731	Years of schooling	-0.016	0.003	NA	Yes	NA		Yes	Yes
rs11588857	1	204587047	Years of schooling	0.022	0.003	NA	Yes	NA		Yes	Yes
rs1777827	1	211613114	Years of schooling	0.014	0.003	NA	Yes	NA		Yes	Yes
rs2992632	1	243503764	Years of schooling	0.017	0.003	NA	Yes	NA		Yes	Yes
rs76076331	2	10977585	Years of schooling	0.018	0.004	NA	Yes	NA		Yes	Yes
rs11689269	2	15621917	Years of schooling	0.012	0.003	NA	Yes	NA		Yes	Yes
rs1606974	2	51873599	Years of schooling	0.021	0.004	NA	Yes	NA		No (missing from DPW/CPD dataset)	No
rs11690172	2	57387094	Years of schooling	0.012	0.003	NA	Yes	NA		Yes	Yes
rs2457660	2	60757419	Years of schooling	-0.016	0.003	NA	Yes	NA		Yes	No (clumped out)
rs114598875	2	60976384	Years of schooling	-0.014	0.003	NA	Yes	NA		No (clumped out)	No
rs10496091	2	61482261	Years of schooling	-0.012	0.003	NA	Yes	NA		Yes	Yes
rs13402908	2	100333377	Years of schooling	-0.015	0.002	NA	Yes	NA		Yes	Yes
rs4851251	2	100753490	Years of schooling	-0.015	0.003	NA	Yes	NA		No (clumped out)	No
rs12987662	2	100821548	Years of schooling	0.022	0.003	NA	Yes	NA		Yes	Yes
rs17824247	2	144152539	Years of schooling	-0.018	0.003	NA	Yes	NA		No (clumped out)	No
rs16845580	2	161920884	Years of schooling	0.016	0.003	NA	Yes	NA		Yes	Yes
rs4500960	2	162818621	Years of schooling	-0.014	0.002	NA	Yes	NA		Yes	Yes
rs6739979	2	193731929	Years of schooling	-0.013	0.003	NA	Yes	NA		Yes	Yes
rs2245901	2	194296294	Years of schooling	-0.011	0.003	NA	Yes	NA		Yes	Yes
rs55830725	2	237056854	Years of schooling	-0.018	0.003	NA	Yes	NA		Yes	Yes
rs35761247	3	48623124	Years of schooling	0.034	0.006	NA	Yes	NA		Yes	Yes
rs62259535	3	48939052	Years of schooling	0.032	0.008	NA	Yes	NA		Yes	Yes
rs148734725	3	49406708	Years of schooling	0.027	0.003	NA	Yes	NA		No (clumped out)	No
rs11712056	3	49914397	Years of schooling	0.025	0.002	NA	Yes	NA		Yes	Yes
rs112634398	3	50075494	Years of schooling	0.041	0.006	NA	Yes	NA		Yes	Yes
rs62263923	3	85674790	Years of schooling	-0.016	0.003	NA	Yes	NA		No (clumped out)	No
rs6799130	3	160847801	Years of schooling	-0.011	0.002	NA	Yes	NA		No (palindromic SNP removed during harmonisation)	No
rs12646808	4	3249828	Years of schooling	0.013	0.003	NA	Yes	NA		Yes	Yes
rs2610986	4	18037231	Years of schooling	-0.01	0.003	NA	Yes	NA		Yes	Yes
rs34072092	4	28801221	Years of schooling	0.016	0.004	NA	Yes	NA		Yes	Yes
rs3101246	4	42649935	Years of schooling	-0.008	0.003	NA	Yes	NA		Yes	Yes
rs4863692	4	140764124	Years of schooling	0.018	0.003	NA	Yes	NA		Yes	Yes
rs4493682	5	45188024	Years of schooling	0.019	0.003	NA	Yes	NA		Yes	Yes
rs2964197	5	57535206	Years of schooling	0.014	0.002	NA	Yes	NA		Yes	Yes
rs61160187	5	60111579	Years of schooling	-0.018	0.003	NA	Yes	NA		Yes	Yes
rs324886	5	87896602	Years of schooling	-0.012	0.003	NA	Yes	NA		No (clumped out)	No
rs10061788	5	87934707	Years of schooling	0.021	0.003	NA	Yes	NA		Yes	Yes
rs2431108	5	103947968	Years of schooling	0.012	0.003	NA	Yes	NA		Yes	Yes
rs1402025	5	113987898	Years of schooling	0.018	0.003	NA	Yes	NA		Yes	Yes
rs62379838	5	120102028	Years of schooling	0.012	0.003	NA	Yes	NA		Yes	Yes
rs56231335	6	98187291	Years of schooling	-0.016	0.003	NA	Yes	NA		Yes	Yes
rs9320913	6	98584733	Years of schooling	0.024	0.002	NA	Yes	NA		No (clumped out)	No
rs7767938	6	153367613	Years of schooling	0.013	0.003	NA	Yes	NA		Yes	Yes
rs2615691	7	23402104	Years of schooling	-0.023	0.007	NA	Yes	NA		Yes	Yes
rs12531458	7	39090698	Years of schooling	0.011	0.002	NA	Yes	NA		Yes	Yes
rs12671937	7	92654365	Years of schooling	0.014	0.003	NA	Yes	NA		Yes	Yes
rs113520408	7	128402782	Years of schooling	0.013	0.003	NA	Yes	NA		Yes	Yes
rs17167170	7	133302345	Years of schooling	0.017	0.003	NA	Yes	NA		Yes	Yes
rs11768238	7	135227513	Years of schooling	-0.014	0.003	NA	Yes	NA		Yes	Yes
rs12682297	8	145712860	Years of schooling	-0.014	0.002	NA	Yes	NA		No (palindromic SNP removed during harmonisation)	No
rs1871109	9	1746016	Years of schooling	-0.015	0.002	NA	Yes	NA		No (missing from DPW/CPD dataset)	No
rs13294439	9	23358875	Years of schooling	-0.025	0.003	NA	Yes	NA		Yes	Yes
rs895606	9	88003668	Years of schooling	0.013	0.002	NA	Yes	NA		Yes	Yes
rs7854982	9	124644562	Years of schooling	-0.013	0.002	NA	Yes	NA		Yes	Yes
rs11191193	10	103802408	Years of schooling	0.019	0.003	NA	Yes	NA		Yes	Yes
rs12772375	10	104082688	Years of schooling	-0.016	0.003	NA	Yes	NA		Yes	Yes
rs7945718	11	12748819	Years of schooling	0.014	0.003	NA	Yes	NA		Yes	Yes
rs7955289	12	14653667	Years of schooling	0.016	0.003	NA	Yes	NA		Yes	Yes
rs2456973	12	56416928	Years of schooling	-0.018	0.003	NA	Yes	NA		Yes	Yes
rs7131944	12	92159557	Years of schooling	0.013	0.003	NA	Yes	NA		No (clumped out)	No
rs572016	12	121279083	Years of schooling	0.011	0.002	NA	Yes	NA		Yes	Yes
rs7306755	12	123767929	Years of schooling	0.025	0.003	NA	Yes	NA		Yes	Yes
rs9537821	13	58402771	Years of schooling	0.023	0.003	NA	Yes	NA		Yes	Yes
rs1043209	14	23373986	Years of schooling	0.016	0.003	NA	Yes	NA		Yes	Yes
rs8008779	14	27089482	Years of schooling	-0.015	0.003	NA	Yes	NA		Yes	Yes
rs17119973	14	84913111	Years of schooling	-0.018	0.003	NA	Yes	NA		Yes	Yes
rs55943044	17	43872228	Years of schooling	-0.017	0.003	NA	Yes	NA		Yes	Yes
rs12969294	18	35186122	Years of schooling	-0.018	0.003	NA	Yes	NA		Yes	Yes
rs2837992	21	42620520	Years of schooling	0.013	0.003	NA	Yes	NA		Yes	Yes
rs165633	22	29880773	Years of schooling	-0.012	0.003	NA	Yes	NA		Yes	Yes
rs11264100	1	35591626	Cigarettes per day	-0.0208	0.00539	NA	NA	Yes		NA	Yes
rs2072659	1	154548521	Cigarettes per day	-0.0305	0.00637	NA	NA	Yes		NA	Yes
rs34973462	1	175993820	Cigarettes per day	0.0143	0.00403	NA	NA	Yes	rs182943703	NA	Yes
rs7599488	2	60718347	Cigarettes per day	0.0102	0.00376	NA	NA	Yes		NA	Yes
rs78408772	2	62710608	Cigarettes per day	-0.0173	0.00626	NA	NA	Yes		NA	Yes
rs10204824	2	148372720	Cigarettes per day	-0.0147	0.00386	NA	NA	Yes	rs7596180	NA	Yes
rs2084533	3	16872929	Cigarettes per day	0.018	0.00399	NA	NA	Yes		NA	Yes
rs7431710	3	48935583	Cigarettes per day	-0.0176	0.00396	NA	NA	Yes	rs7639332	NA	Yes
rs2236951	3	50421081	Cigarettes per day	-0.0133	0.00465	NA	NA	Yes	rs2236950	NA	Yes
rs699165	3	136224697	Cigarettes per day	0.0162	0.00431	NA	NA	Yes	rs12637102	NA	Yes
rs28813180	3	158083918	Cigarettes per day	-0.0169	0.00374	NA	NA	Yes	rs9872089	NA	Yes
rs1024323	4	3006043	Cigarettes per day	-0.00792	0.00382	NA	NA	Yes		NA	Yes
rs11940255	4	67086288	Cigarettes per day	-0.0164	0.00413	NA	NA	Yes		NA	Yes
rs10454798	4	67980830	Cigarettes per day	0.0076	0.00428	NA	NA	Yes	rs9996293	NA	Yes
rs7766641	6	26184102	Cigarettes per day	-0.0158	0.0042	NA	NA	Yes		NA	Yes
rs215600	7	32333642	Cigarettes per day	-0.0249	0.00392	NA	NA	Yes		NA	Yes
rs62447179	7	50339609	Cigarettes per day	-0.0139	0.00411	NA	NA	Yes	rs17732497	NA	Yes
rs2741351	8	27418040	Cigarettes per day	0.0234	0.00488	NA	NA	Yes		NA	No (missing from YOS dataset and no proxy found)
rs73229090	8	27442127	Cigarettes per day	0.0255	0.00602	NA	NA	Yes	rs56223946	NA	Yes
rs13253502	8	42442018	Cigarettes per day	-0.00392	0.00379	NA	NA	Yes	rs34432089	NA	Yes
rs4236926	8	42578059	Cigarettes per day	0.0335	0.00439	NA	NA	Yes		NA	Yes
rs790564	8	64604218	Cigarettes per day	-0.0188	0.00423	NA	NA	Yes	rs1217097	NA	No (clumped out)
rs75596189	9	136468701	Cigarettes per day	0.0311	0.00595	NA	NA	Yes		NA	Yes
rs3025383	9	136502369	Cigarettes per day	-0.0319	0.00471	NA	NA	Yes		NA	Yes
rs7951365	11	16377044	Cigarettes per day	0.0195	0.00408	NA	NA	Yes	rs34866095	NA	Yes
rs10742683	11	43667625	Cigarettes per day	-0.0135	0.0038	NA	NA	Yes	rs10768970	NA	No (clumped out)
rs113001570	11	46737412	Cigarettes per day	0.0389	0.00744	NA	NA	Yes		NA	Yes
rs7125588	11	113436072	Cigarettes per day	-0.0155	0.00379	NA	NA	Yes		NA	No (clumped out)
rs11846838	14	104184737	Cigarettes per day	0.0124	0.00399	NA	NA	Yes		NA	Yes
rs1115019	15	57141231	Cigarettes per day	-0.0122	0.00456	NA	NA	Yes	rs1441235	NA	Yes
rs632811	15	59155050	Cigarettes per day	-0.0188	0.00477	NA	NA	Yes	rs11630265	NA	Yes
rs4886550	15	78243579	Cigarettes per day	0.027	0.00432	NA	NA	Yes		NA	No (missing from YOS dataset and no proxy found)
rs12438181	15	78812098	Cigarettes per day	-0.0803	0.0046	NA	NA	Yes		NA	Yes
rs10519203	15	78814046	Cigarettes per day	-0.09	0.00402	NA	NA	Yes	rs34684276	NA	No (clumped out)
rs28438420	15	78836288	Cigarettes per day	0.0258	0.00384	NA	NA	Yes	rs77434238	NA	No (clumped out)
rs72740955	15	78849779	Cigarettes per day	0.0894	0.00408	NA	NA	Yes	rs2036527	NA	No (clumped out)
rs146009840	15	78906177	Cigarettes per day	0.0889	0.00407	NA	NA	Yes		NA	No (clumped out)
rs28681284	15	78908565	Cigarettes per day	-0.0785	0.0047	NA	NA	Yes	rs8042494	NA	No (clumped out)
rs8040868	15	78911181	Cigarettes per day	0.0808	0.00391	NA	NA	Yes	rs114205691	NA	No (clumped out)
rs3743063	15	79065171	Cigarettes per day	-0.0511	0.00386	NA	NA	Yes		NA	Yes
rs182317	15	89943601	Cigarettes per day	-0.0201	0.00402	NA	NA	Yes	rs150351	NA	Yes
rs1592485	16	52093549	Cigarettes per day	-0.0225	0.00386	NA	NA	Yes		NA	Yes
rs12924872	16	69552215	Cigarettes per day	-0.0101	0.00377	NA	NA	Yes	rs889399	NA	No (palindromic SNP removed during harmonisation)
rs258321	16	89756473	Cigarettes per day	0.0159	0.0038	NA	NA	Yes	rs397891	NA	No (palindromic SNP removed during harmonisation)
rs4144686	18	53251725	Cigarettes per day	-0.0193	0.00496	NA	NA	Yes	rs12455881	NA	Yes
rs4485470	18	62125063	Cigarettes per day	-0.0179	0.00381	NA	NA	Yes	rs2909638	NA	Yes
rs59208569	19	4044424	Cigarettes per day	0.021	0.00496	NA	NA	Yes	rs10407871	NA	Yes
rs143200968	19	41338847	Cigarettes per day	-0.0979	0.0114	NA	NA	Yes	rs117287096	NA	Yes
rs56113850	19	41353107	Cigarettes per day	0.0402	0.00383	NA	NA	Yes		NA	No (missing from YOS dataset and no proxy found)
rs8192726	19	41354496	Cigarettes per day	-0.0402	0.00711	NA	NA	Yes	rs28399433	NA	Yes
rs117824460	19	41371480	Cigarettes per day	-0.0821	0.0128	NA	NA	Yes		NA	Yes
rs6078373	20	11863500	Cigarettes per day	0.0128	0.00383	NA	NA	Yes	rs6074362	NA	Yes
rs1737894	20	31054702	Cigarettes per day	0.0188	0.00378	NA	NA	Yes		NA	No (palindromic SNP removed during harmonisation)
rs2273500	20	61986949	Cigarettes per day	0.0345	0.00532	NA	NA	Yes		NA	No (missing from YOS dataset and no proxy found)
rs7281463	21	40520783	Cigarettes per day	0.0116	0.00383	NA	NA	Yes		NA
Total number						96	74	55		133	170
Abbreviations: DPW, drinks per week; YOS, years of schooling; CPD, cigarettes per day
