# Supplementary material for: Understanding the alcohol harm paradox: A multivariable mendelian randomization approach
Source: PLoS Genet. 2025 Aug 14;21(8):e1011824. doi: 10.1371/journal.pgen.1011824 (PMC12370186; doi:10.1371/journal.pgen.1011824)
Supplement: S1 Table — (XLSX) [file pgen.1011824.s003.xlsx]

## Sheet: Sheet1
S1 Table. Outcome penotypes from UK Biobank and case proportion in the analysis sample (N = 462,818).
Phenotype Category	Phenotype	Definitions	ICD-10 Codes	Case proportion
Liver Outcomes	Alcoholic liver disease	Fatty liver, hepatitis, fibrosis and sclerosis, cirrhosis, hepatic failure, other or unspecified	K70	0.0026
Liver Outcomes	Other liver diseases	Toxic liver disease, hepatic failure, chronic hepatitis, fibrosis and cirrhosis, other diseases	K71-K77	0.0158
Cardiovascular Outcomes	Alcoholic cardiomyopathy*	A form of heart disease following excessive alcohol consumption	I42.6	0.0002
Cardiovascular Outcomes	Stroke	Subarachnoid, intracerebral, or other nontraumatic intracranial haemorrhage, cerebral infarction, other or unspecified	I60-I64	0.0177
Cardiovascular Outcomes	Ischaemic heart disease	Angina pectoris, acute or subsequent myocardial infarction, complications following myocardial infarction, chronic and other ischaemic heart diseases	I20-I25	0.0907
Infectious Diseases	Influenza and pneumonia	Influenza, viral or bacterial pneumonia, other pneumonia	J09-J18	0.0339
Infectious Diseases	Viral hepatitis	Acute hepatitis A, B or other, chronic viral hepatitis, other or unspecified	B15-B19	0.002
Nervous System Outcomes	Alcoholic polyneuropathy*	Peripheral nerve malfunction following excessive alcohol consumption	G62.1	0.0001
Nervous System Outcomes	Alcoholic myopathy*	Loss of function and strength in skeletal muscles following excessive alcohol consumption	G72.1	<0.01%
Nervous System Outcomes	Epilepsy	Focal or generalised idiopathic epilepsy and epileptic syndromes, focal symptomatic epilepsy and epileptic syndromes, other generalised epilepsy, special epileptic syndromes, grand or petit mal seizures, other or unspecified	G40	0.0107
Accidents and Injuries	Alcohol poisoning*	Accidental poisoning by and exposure to alcohol	X45	0.0003
Accidents and Injuries	Injuries	Transport accidents, falls, accidental drowning or submersion	V01-V79; W00-W19; W65-W74	0.0721
Mental Health Outcomes	Mental and behavioural disorders due to alcohol	Acute intoxication, harmful use, dependence syndrome, withdrawal state with and without delirium, psychotic disorder, amnesic syndrome, residual and late-onset psychotic disorder, other or unspecified	F10	0.0155
Mental Health Outcomes	Depression	Depressive episode, recurrent depressive episode	F32; F33	0.0397
Mental Health Outcomes	Anxiety	Panic disorder, generalised anxiety disorder, mixed anxiety disorders, other or unspecified	F41	0.0222
*Outcomes removed due to a low case number (<0.1% or 50).
