# Supplementary material for: Understanding the alcohol harm paradox: A multivariable mendelian randomization approach
Source: PLoS Genet. 2025 Aug 14;21(8):e1011824. doi: 10.1371/journal.pgen.1011824 (PMC12370186; doi:10.1371/journal.pgen.1011824)
Supplement: S3 Table — (XLSX) [file pgen.1011824.s005.xlsx]

## Sheet: Sheet1
S3 Table. Univariable and multivariable Mendelian randomisation analysis exploring the effects of drinks per week, years of schooling, and cigarettes per day on alcoholic liver disease.
														MR- or MVMR-PRESSO
Outcome	Analysis	Exposure	Smoking Status	Method	Odds Ratio	Lower Confidence Interval	Upper Confidence Interval	p-value	I2Gx	Q	Egger Intercept	Egger Intercept p-value	F Statistic	Global Test	Corrected Estimate	Corrected SD	Corrected p-value	Distortion Test
Alcoholic Liver Disease	MR	DPW	All participants	MR-IVW	36.5709	16.4633	81.2372	9.66349e-19	.	123.687	.	.	14.8687	0.095	NA	NA	NA	NA
				MR-Egger	43.2174	13.2031	141.462	2.08733e-08	0.827189	123.679	0.000654413	0.941062	14.8687
				MR Weighted Median	38.4642	10.9194	135.492	1.33885e-08	.	.	.	.	.
				MR Weighted Mode	36.7915	13.2247	102.354	1.02237e-09	.	.	.	.	.
			Ever smokers	MR-IVW	29.5236	10.963	79.5079	2.12031e-11	.	140.018	.	.	14.8687	0.0055	NA	NA	NA	NA
				MR-Egger	45.1847	10.4779	194.854	2.14047e-06	0.827189	139.814	-0.00404148	0.71188	14.8687
				MR Weighted Median	36.0243	8.93253	145.283	4.71194e-07	.	.	.	.	.
				MR Weighted Mode	27.3838	7.13381	105.115	6.53168e-06	.	.	.	.	.
			Current smokers	MR-IVW	14.3462	4.36061	47.1985	1.16684e-05	.	111.205	.	.	14.8687	0.1605	NA	NA	NA	NA
				MR-Egger	53.489	9.52966	300.228	2.10252e-05	0.827189	108.976	-0.0184697	0.168924	14.8687
				MR Weighted Median	24.2375	3.5941	163.45	0.00106134	.	.	.	.	.
				MR Weighted Mode	20.1022	3.36511	120.084	0.00148153	.	.	.	.	.
			Former smokers	MR-IVW	63.742	14.4786	280.624	3.92e-08	.	135.565	.	.	14.8687	0.008	3.81124	0.66837	1.35883e-07	0.612
				MR-Egger	48.5489	5.42628	434.366	0.000834097	0.827189	135.341	0.00616548	0.694151	14.8687
				MR Weighted Median	69.7931	8.93076	545.427	5.18e-05	.	.	.	.	.
				MR Weighted Mode	82.7342	12.1209	564.724	2.2e-05	.	.	.	.	.
			Never smokers	MR-IVW	57.9659	14.609	229.998	7.7581e-09	.	71.591	.	.	14.8687	0.978	NA	NA	NA	NA
				MR-Egger	52.6006	6.80718	406.456	0.000282382	0.827189	71.5263	0.0038638	0.799747	14.8687
				MR Weighted Median	63.0785	6.55	607.464	0.000335221	.	.	.	.	.
				MR Weighted Mode	63.4375	8.29058	485.408	0.000140582	.	.	.	.	.
		YOS	All participants	MR-IVW	0.44271	0.227512	0.861457	0.0164367	.	77.1102	.	.	35.3179	0.3495	NA	NA	NA	NA
				MR-Egger	0.267857	0.0241212	2.97445	0.287176	0.651906	76.75	0.0116854	0.562852	35.3179
				MR Weighted Median	0.526866	0.194787	1.42508	0.206859	.	.	.	.	.
				MR Weighted Mode	0.304501	0.0378592	2.44911	0.267379	.	.	.	.	.
			Ever smokers	MR-IVW	0.608981	0.287776	1.2887	0.194695	.	63.4689	.	.	35.3179	0.7775	NA	NA	NA	NA
				MR-Egger	0.383729	0.0259218	5.68047	0.488339	0.651906	63.275	0.0100084	0.660975	35.3179
				MR Weighted Median	0.730182	0.240468	2.2172	0.578955	.	.	.	.	.
				MR Weighted Mode	0.624752	0.0831225	4.69566	0.648996	.	.	.	.	.
			Current smokers	MR-IVW	1.2463	0.439368	3.53523	0.678932	.	72.9107	.	.	35.3179	0.4825	NA	NA	NA	NA
				MR-Egger	0.944578	0.0216224	41.264	0.97648	0.651906	72.8314	0.0088223	0.780276	35.3179
				MR Weighted Median	1.02214	0.237187	4.40481	0.976564	.	.	.	.	.
				MR Weighted Mode	1.11676	0.0592361	21.054	0.941451	.	.	.	.	.
			Former smokers	MR-IVW	0.36531	0.11587	1.15173	0.0856379	.	78.411	.	.	35.3179	0.327	NA	NA	NA	NA
				MR-Egger	0.205063	0.00321922	13.0624	0.457229	0.651906	78.3323	0.00928918	0.788833	35.3179
				MR Weighted Median	0.393699	0.07507	2.06472	0.270238	.	.	.	.	.
				MR Weighted Mode	0.41561	0.0216081	7.99385	0.562386	.	.	.	.	.
			Never smokers	MR-IVW	0.298715	0.0694194	1.28538	0.104631	.	97.0711	.	.	35.3179	0.027	-0.863711	0.705651	0.224946	0.636
				MR-Egger	0.118892	0.000605774	23.3343	0.431853	0.651906	96.7983	0.0199936	0.653688	35.3179
				MR Weighted Median	0.0943637	0.0142359	0.625497	0.0144359	.	.	.	.	.
				MR Weighted Mode	0.0302912	0.000436662	2.10129	0.110378	.	.	.	.	.
		CPD	All participants	MR-IVW	2.0389	1.31399	3.16374	0.00148185	.	67.7049	.	.	68.4428	0.101	NA	NA	NA	NA
				MR-Egger	2.25651	1.13926	4.46943	0.0240239	0.966037	67.4497	-0.00511684	0.656116	68.4428
				MR Weighted Median	1.82189	1.00842	3.29156	0.0468353	.	.	.	.	.
				MR Weighted Mode	1.85533	1.06493	3.23238	0.0341344	.	.	.	.	.
			Ever smokers	MR-IVW	2.09137	1.2758	3.42829	0.00343429	.	62.5088	.	.	68.4428	0.1975	NA	NA	NA	NA
				MR-Egger	2.18295	1.01072	4.71473	0.0528807	0.966037	62.4839	-0.00186637	0.884946	68.4428
				MR Weighted Median	1.86003	0.963364	3.5913	0.0644855	.	.	.	.	.
				MR Weighted Mode	1.96783	1.04045	3.72178	0.0428153	.	.	.	.	.
			Current smokers	MR-IVW	1.88462	1.00894	3.52031	0.0468192	.	31.9361	.	.	68.4428	0.9935	NA	NA	NA	NA
				MR-Egger	1.80664	0.689421	4.73432	0.234996	0.966037	31.9108	0.00258886	0.874167	68.4428
				MR Weighted Median	1.7466	0.751494	4.05941	0.19496	.	.	.	.	.
				MR Weighted Mode	2.02064	0.925355	4.41237	0.0840084	.	.	.	.	.
			Former smokers	MR-IVW	2.2553	1.08528	4.68667	0.0293092	.	67.3444	.	.	68.4428	0.1115	NA	NA	NA	NA
				MR-Egger	2.941	0.94503	9.15261	0.0689423	0.966037	66.8626	-0.0119678	0.53923	68.4428
				MR Weighted Median	1.95008	0.774164	4.91218	0.156501	.	.	.	.	.
				MR Weighted Mode	2.27668	0.947464	5.4707	0.0721856	.	.	.	.	.
			Never smokers	MR-IVW	1.58303	0.736594	3.40211	0.239283	.	36.0366	.	.	68.4428	0.9705	NA	NA	NA	NA
				MR-Egger	2.37563	0.730624	7.72439	0.157121	0.966037	34.9793	-0.0204757	0.308511	68.4428
				MR Weighted Median	1.72847	0.593448	5.03433	0.315709	.	.	.	.	.
				MR Weighted Mode	2.10165	0.802671	5.50278	0.137127	.	.	.	.	.
Alcoholic Liver Disease	Two-exposure MVMR	DPW	All participants	MVMR-IVW	50.1917	19.3478	130.206	4.36836e-13	.	123.713	.	.	6.32465	0.6285	NA	NA	NA	NA
				MVMR-Egger	91.033	19.1078	433.697	9.06679e-08	.	123.713	0.99351	0.34685	6.32465
			Ever smokers	MVMR-IVW	50.1571	16.0431	156.812	4.7536e-10	.	132.622	.	.	6.32465	0.4055	NA	NA	NA	NA
				MVMR-Egger	101.634	15.7194	657.117	3.42443e-06	.	132.622	0.992307	0.350598	6.32465
			Current smokers	MVMR-IVW	25.1891	5.52474	114.846	5.54399e-05	.	128.329	.	.	6.32465	0.528	NA	NA	NA	NA
				MVMR-Egger	65.436	5.45289	785.248	0.00125681	.	128.329	0.989625	0.343378	6.32465
			Former smokers	MVMR-IVW	85.2737	14.1431	514.144	3.44e-06	.	158.223	.	.	6.32465	0.0445	NA	NA	NA	NA
				MVMR-Egger	132.611	6.94141	2533.43	0.00148222	.	158.223	0.995182	0.711521	6.32465
			Never smokers	MVMR-IVW	31.7964	5.08273	198.911	0.000318475	.	126.082	.	.	6.32465	0.5895	NA	NA	NA	NA
				MVMR-Egger	46.6483	2.29411	948.544	0.0136537	.	126.082	0.995817	0.753294	6.32465
		YOS	All participants	MVMR-IVW	0.270462	0.138706	0.527373	0.000192102	.	123.713	.	.	17.4186	0.6285	NA	NA	NA	NA
				MVMR-Egger	0.347956	0.105676	1.1457	0.084882	.	123.713	0.996243	0.617245	17.4186
			Ever smokers	MVMR-IVW	0.352715	0.158763	0.783608	0.0116424	.	132.622	.	.	17.4186	0.4055	NA	NA	NA	NA
				MVMR-Egger	0.484709	0.116631	2.01442	0.320895	.	132.622	0.995261	0.597882	17.4186
			Current smokers	MVMR-IVW	0.884166	0.305739	2.55692	0.820601	.	128.329	.	.	17.4186	0.528	NA	NA	NA	NA
				MVMR-Egger	0.921582	0.13814	6.1482	0.932916	.	128.329	0.999381	0.958818	17.4186
			Former smokers	MVMR-IVW	0.171145	0.0486254	0.602371	0.00681215	.	158.223	.	.	17.4186	0.0445	NA	NA	NA	NA
				MVMR-Egger	0.32564	0.034535	3.07055	0.328884	.	158.223	0.990433	0.498135	17.4186
			Never smokers	MVMR-IVW	0.219021	0.0606087	0.791473	0.0220677	.	126.082	.	.	17.4186	0.5895	NA	NA	NA	NA
				MVMR-Egger	0.254699	0.0256786	2.52629	0.244813	.	126.082	0.997748	0.876381	17.4186
Alcoholic Liver Disease	Three-exposure MVMR	DPW	All participants	MVMR-IVW	37.0522	13.925	98.5904	1.60944e-11	.	174.248	.	.	5.16852	0.254	NA	NA	NA	NA
				MVMR-Egger	112.299	24.9776	504.899	5.42208e-09	.	174.248	0.988603	0.0599388	5.16852
			Ever smokers	MVMR-IVW	37.8838	11.8666	120.944	5.91743e-09	.	183.139	.	.	5.16852	0.1435	NA	NA	NA	NA
				MVMR-Egger	122.837	20.5801	733.176	4.03875e-07	.	183.139	0.987915	0.0927181	5.16852
			Current smokers	MVMR-IVW	18.5332	4.31425	79.6152	0.000126204	.	157.137	.	.	5.16852	0.7015	NA	NA	NA	NA
				MVMR-Egger	118.491	12.7058	1105.02	4.49514e-05	.	157.137	0.981027	0.0343482	5.16852
			Former smokers	MVMR-IVW	65.5043	11.0592	387.985	8.04e-06	.	206.42	.	.	5.16852	0.0135	NA	NA	NA	NA
				MVMR-Egger	103.795	6.57265	1639.11	0.00119374	.	206.42	0.995252	0.668915	5.16852
			Never smokers	MVMR-IVW	22.6125	4.02821	126.937	0.000513145	.	148.525	.	.	5.16852	0.818	NA	NA	NA	NA
				MVMR-Egger	56.9757	3.93619	824.714	0.00347355	.	148.525	0.990492	0.375898	5.16852
		YOS	All participants	MVMR-IVW	0.325299	0.160681	0.658567	0.00212624	.	174.248	.	.	14.5988	0.254	NA	NA	NA	NA
				MVMR-Egger	0.276734	0.0876782	0.873439	0.0298637	.	174.248	1.00239	0.726963	14.5988
			Ever smokers	MVMR-IVW	0.405572	0.175731	0.936026	0.0359194	.	183.139	.	.	14.5988	0.1435	NA	NA	NA	NA
				MVMR-Egger	0.380728	0.0973852	1.48846	0.166931	.	183.139	1.00093	0.908368	14.5988
			Current smokers	MVMR-IVW	1.10858	0.388212	3.16568	0.847545	.	157.137	.	.	14.5988	0.7015	NA	NA	NA	NA
				MVMR-Egger	0.654908	0.11866	3.61456	0.62786	.	157.137	1.00778	0.444827	14.5988
			Former smokers	MVMR-IVW	0.17864	0.04957	0.643781	0.00924958	.	206.42	.	.	14.5988	0.0135	NA	NA	NA	NA
				MVMR-Egger	0.262458	0.0325135	2.11863	0.211097	.	206.42	0.994345	0.647531	14.5988
			Never smokers	MVMR-IVW	0.29593	0.0853224	1.0264	0.0566971	.	148.525	.	.	14.5988	0.818	NA	NA	NA	NA
				MVMR-Egger	0.195927	0.025842	1.48546	0.116672	.	148.525	1.0061	0.613413	14.5988
		CPD	All participants	MVMR-IVW	1.59241	0.853078	2.9725	0.145894	.	174.248	.	.	8.77134	0.254	-1.12301	0.359859	0.00212624	NA
				MVMR-Egger	1.8384	0.83454	4.04978	0.13266	.	174.248	0.996861	0.560189	8.77134
			Ever smokers	MVMR-IVW	1.75968	0.83966	3.68778	0.136265	.	183.139	.	.	8.77134	0.1435	-0.902457	0.426707	0.0359194	NA
				MVMR-Egger	2.00979	0.787809	5.12723	0.145944	.	183.139	0.997094	0.649354	8.77134
			Current smokers	MVMR-IVW	2.44389	0.969773	6.15875	0.059832	.	157.137	.	.	8.77134	0.7015	0.103082	0.53535	0.847545	NA
				MVMR-Egger	3.09477	0.962635	9.94935	0.0596861	.	157.137	0.994811	0.516398	8.77134
			Former smokers	MVMR-IVW	1.15109	0.369761	3.58342	0.808413	.	206.42	.	.	8.77134	0.0135	-1.72238	0.654075	0.00924958	NA
				MVMR-Egger	1.27332	0.302105	5.36683	0.742418	.	206.42	0.997797	0.822231	8.77134
			Never smokers	MVMR-IVW	1.06152	0.353065	3.19158	0.915467	.	148.525	.	.	8.77134	0.818	-1.21763	0.634534	0.0566971	NA
				MVMR-Egger	1.30446	0.323783	5.2554	0.708996	.	148.525	0.995502	0.635696	8.77134
Abbreviations: DPW, drinks per week; YOS, years of schooling; CPD, cigarettes per day
Two exposure MVMR estimates the direct effect of DPW and YOS
