# Supplementary material for: Understanding the alcohol harm paradox: A multivariable mendelian randomization approach
Source: PLoS Genet. 2025 Aug 14;21(8):e1011824. doi: 10.1371/journal.pgen.1011824 (PMC12370186; doi:10.1371/journal.pgen.1011824)
Supplement: S4 Table — (XLSX) [file pgen.1011824.s006.xlsx]

## Sheet: Sheet1
S4 Table. Univariable and multivariable Mendelian randomisation analysis exploring the effects of drinks per week, years of schooling, and cigarettes per day on mental and behavioural disorders due to alcohol.
														MR- or MVMR-PRESSO
Outcome	Analysis	Exposure	Smoking Status	Method	Odds Ratio	Lower Confidence Interval	Upper Confidence Interval	p-value	I2Gx	Q	Egger Intercept	Egger Intercept p-value	F Statistic	Global Test	Corrected Estimate	Corrected SD	Corrected p-value	Distortion Test
Mental and Behavioural Disorders due to Alcohol	MR	DPW	All participants	MR-IVW	15.876	10.0795	25.006	8.45e-33	.	228.17	.	.	14.8687	<5e-04	2.75218	0.204102	1.32449e-23	0.9985
				MR-Egger	11.807	6.04299	23.0691	2.63e-10	0.827189	224.404	0.00608742	0.212244	14.8687
				MR Weighted Median	16.7857	9.82937	28.665	5.14e-25	.	.	.	.	.
				MR Weighted Mode	16.0186	9.30947	27.5629	7.85e-16	.	.	.	.	.
			Ever smokers	MR-IVW	13.4798	8.06881	22.5193	2.94e-23	.	208.288	.	.	14.8687	<5e-04	2.63324	0.235736	6.165e-19	0.6855
				MR-Egger	12.1425	5.68268	25.9454	8.09e-09	0.827189	208.133	0.00144274	0.791533	14.8687
				MR Weighted Median	15.5693	8.50936	28.4866	5.26e-19	.	.	.	.	.
				MR Weighted Mode	15.4904	8.37906	28.6373	2.59e-13	.	.	.	.	.
			Current smokers	MR-IVW	12.8841	6.79941	24.4138	4.58e-15	.	158.728	.	.	14.8687	0.0005	NA	NA	NA	NA
				MR-Egger	13.3135	5.15198	34.404	8.35e-07	0.827189	158.569	-0.00208566	0.759791	14.8687
				MR Weighted Median	16.8506	7.3976	38.383	1.76e-11	.	.	.	.	.
				MR Weighted Mode	15.8128	6.87922	36.3477	6.07e-09	.	.	.	.	.
			Former smokers	MR-IVW	14.3671	8.15211	25.3204	3.04e-20	.	129.522	.	.	14.8687	0.0435	NA	NA	NA	NA
				MR-Egger	13.992	6.0506	32.3562	2.66e-08	0.827189	129.514	0.000451891	0.940891	14.8687
				MR Weighted Median	19.7962	8.8633	44.2149	3.29e-13	.	.	.	.	.
				MR Weighted Mode	18.7649	8.91004	39.5198	2.72e-11	.	.	.	.	.
			Never smokers	MR-IVW	22.4198	12.4363	40.4175	4.49e-25	.	108.678	.	.	14.8687	0.3525	NA	NA	NA	NA
				MR-Egger	16.1741	6.74625	38.7773	1.97e-08	0.827189	106.744	0.00858564	0.195055	14.8687
				MR Weighted Median	21.1191	7.92186	56.3019	1.08e-09	.	.	.	.	.
				MR Weighted Mode	23.448	9.38282	58.5974	2.03e-09	.	.	.	.	.
		YOS	All participants	MR-IVW	0.603653	0.436423	0.834964	0.00228994	.	110.12	.	.	35.3179	0.004	-0.480403	0.154395	0.00266828	0.761
				MR-Egger	0.630182	0.194702	2.03967	0.443574	0.651906	110.039	-0.00225599	0.818791	35.3179
				MR Weighted Median	0.703026	0.466638	1.05916	0.0919657	.	.	.	.	.
				MR Weighted Mode	0.792387	0.377519	1.66317	0.540411	.	.	.	.	.
			Ever smokers	MR-IVW	0.660537	0.482765	0.903771	0.0095275	.	74.5869	.	.	35.3179	0.4405	NA	NA	NA	NA
				MR-Egger	0.907968	0.292573	2.81778	0.86778	0.651906	74.1689	-0.00600805	0.526145	35.3179
				MR Weighted Median	0.733654	0.466445	1.15394	0.180127	.	.	.	.	.
				MR Weighted Mode	0.845959	0.304041	2.35378	0.749599	.	.	.	.	.
			Current smokers	MR-IVW	0.752438	0.471904	1.19974	0.232105	.	81.2952	.	.	35.3179	0.235	NA	NA	NA	NA
				MR-Egger	2.95279	0.563019	15.4861	0.204563	0.651906	77.8525	-0.0246003	0.0785793	35.3179
				MR Weighted Median	1.15676	0.613563	2.18084	0.652629	.	.	.	.	.
				MR Weighted Mode	1.761	0.541377	5.72822	0.350241	.	.	.	.	.
			Former smokers	MR-IVW	0.748528	0.484807	1.15571	0.191213	.	70.9682	.	.	35.3179	0.5565	NA	NA	NA	NA
				MR-Egger	0.397291	0.0832817	1.89525	0.250814	0.651906	70.3563	0.0103013	0.436619	35.3179
				MR Weighted Median	0.679658	0.35646	1.2959	0.240877	.	.	.	.	.
				MR Weighted Mode	0.459706	0.132806	1.59127	0.223972	.	.	.	.	.
			Never smokers	MR-IVW	0.800165	0.441745	1.4494	0.462027	.	97.3604	.	.	35.3179	0.0315	NA	NA	NA	NA
				MR-Egger	0.296732	0.0349976	2.51587	0.269084	0.651906	96.7212	0.0124384	0.492523	35.3179
				MR Weighted Median	0.851341	0.391327	1.85211	0.68486	.	.	.	.	.
				MR Weighted Mode	1.19058	0.249045	5.69172	0.82764	.	.	.	.	.
		CPD	All participants	MR-IVW	1.12501	0.914873	1.38342	0.264155	.	89.0307	.	.	68.4428	0.003	0.10733	0.0881688	0.228875	0.827
				MR-Egger	0.779008	0.5827	1.04145	0.0986028	0.966037	74.7169	0.0156205	0.00241542	68.4428
				MR Weighted Median	1.04866	0.842466	1.30532	0.670569	.	.	.	.	.
				MR Weighted Mode	1.03275	0.863369	1.23537	0.725954	.	.	.	.	.
			Ever smokers	MR-IVW	1.09667	0.89392	1.3454	0.376274	.	64.7282	.	.	68.4428	0.185	NA	NA	NA	NA
				MR-Egger	0.766089	0.574411	1.02173	0.0762523	0.966037	54.5959	0.0153875	0.00279122	68.4428
				MR Weighted Median	0.963561	0.741676	1.25183	0.781024	.	.	.	.	.
				MR Weighted Mode	0.990868	0.789605	1.24343	0.937211	.	.	.	.	.
			Current smokers	MR-IVW	1.03339	0.783094	1.36369	0.816451	.	56.2876	.	.	68.4428	0.434	NA	NA	NA	NA
				MR-Egger	0.631548	0.420051	0.949534	0.0322028	0.966037	47.0007	0.0209836	0.00359459	68.4428
				MR Weighted Median	0.851399	0.575462	1.25965	0.420837	.	.	.	.	.
				MR Weighted Mode	0.847682	0.613608	1.17105	0.321337	.	.	.	.	.
			Former smokers	MR-IVW	1.12382	0.860782	1.46722	0.390873	.	56.1428	.	.	68.4428	0.424	NA	NA	NA	NA
				MR-Egger	1.02675	0.678635	1.55345	0.901091	0.966037	55.7678	0.00419703	0.553048	68.4428
				MR Weighted Median	1.08903	0.748067	1.58539	0.656248	.	.	.	.	.
				MR Weighted Mode	1.12201	0.789266	1.59505	0.524348	.	.	.	.	.
			Never smokers	MR-IVW	1.10456	0.79109	1.54226	0.559245	.	62.467	.	.	68.4428	0.2395	NA	NA	NA	NA
				MR-Egger	0.817362	0.492158	1.35745	0.439844	0.966037	60.3051	0.0119012	0.17387	68.4428
				MR Weighted Median	0.962075	0.624455	1.48223	0.860823	.	.	.	.	.
				MR Weighted Mode	1.04775	0.718609	1.52766	0.80947	.	.	.	.	.
Mental and Behavioural Disorders due to Alcohol	Two-exposure MVMR	DPW	All participants	MVMR-IVW	12.8865	7.45508	22.275	9.43e-16	.	219.816	.	.	6.32465	<5e-04	NA	NA	NA	NA
				MVMR-Egger	13.0598	5.31334	32.1001	1.22e-07	.	219.816	0.999854	0.970719	6.32465
			Ever smokers	MVMR-IVW	9.22455	5.14181	16.5491	1.11e-11	.	198.323	.	.	6.32465	<5e-04	NA	NA	NA	NA
				MVMR-Egger	9.70355	3.71477	25.3472	8.43e-06	.	198.323	0.999447	0.896342	6.32465
			Current smokers	MVMR-IVW	6.56637	3.00242	14.3608	6.13e-06	.	186.988	.	.	6.32465	<5e-04	NA	NA	NA	NA
				MVMR-Egger	10.357	2.87299	37.3368	0.000495655	.	186.988	0.995034	0.380648	6.32465
			Former smokers	MVMR-IVW	11.0911	5.48258	22.4368	5.78376e-10	.	150.164	.	.	6.32465	0.099	NA	NA	NA	NA
				MVMR-Egger	7.66542	2.41589	24.3218	0.000737884	.	150.164	1.00405	0.429691	6.32465
			Never smokers	MVMR-IVW	20.939	9.0058	48.6843	8.49848e-11	.	153.065	.	.	6.32465	0.071	NA	NA	NA	NA
				MVMR-Egger	23.1186	5.77811	92.4988	1.90572e-05	.	153.065	0.998918	0.859955	6.32465
		YOS	All participants	MVMR-IVW	0.508381	0.346491	0.745911	0.000732718	.	219.816	.	.	17.4186	<5e-04	NA	NA	NA	NA
				MVMR-Egger	0.508543	0.256396	1.00866	0.0551213	.	219.816	0.999995	0.999124	17.4186
			Ever smokers	MVMR-IVW	0.603717	0.400941	0.909048	0.017042	.	198.323	.	.	17.4186	<5e-04	NA	NA	NA	NA
				MVMR-Egger	0.533146	0.256737	1.10715	0.0940032	.	198.323	1.00186	0.687556	17.4186
			Current smokers	MVMR-IVW	0.698297	0.403806	1.20756	0.201029	.	186.988	.	.	17.4186	<5e-04	NA	NA	NA	NA
				MVMR-Egger	0.536767	0.201989	1.42641	0.214364	.	186.988	1.00394	0.524804	17.4186
			Former smokers	MVMR-IVW	0.684804	0.418073	1.12171	0.135034	.	150.164	.	.	17.4186	0.099	NA	NA	NA	NA
				MVMR-Egger	0.682711	0.282755	1.64841	0.397623	.	150.164	1.00005	0.993448	17.4186
			Never smokers	MVMR-IVW	0.598255	0.33123	1.08055	0.0909072	.	153.065	.	.	17.4186	0.071	NA	NA	NA	NA
				MVMR-Egger	0.703131	0.244723	2.02021	0.51421	.	153.065	0.99759	0.717442	17.4186
Mental and Behavioural Disorders due to Alcohol	Three-exposure MVMR	DPW	All participants	MVMR-IVW	10.9336	6.4264	18.6021	1.45e-15	.	280.26	.	.	5.16852	<5e-04	NA	NA	NA	NA
				MVMR-Egger	14.3302	6.29082	32.6435	2.11e-09	.	280.26	0.997207	0.400004	5.16852
			Ever smokers	MVMR-IVW	8.2756	4.74373	14.4371	4.95e-12	.	240.469	.	.	5.16852	5e-04	NA	NA	NA	NA
				MVMR-Egger	11.3249	4.7849	26.8037	1.27e-07	.	240.469	0.996763	0.351106	5.16852
			Current smokers	MVMR-IVW	6.24083	2.97284	13.1013	2.94e-06	.	222.984	.	.	5.16852	<5e-04	NA	NA	NA	NA
				MVMR-Egger	9.13729	2.89637	28.8257	0.000223113	.	222.984	0.996071	0.395407	5.16852
			Former smokers	MVMR-IVW	9.39379	4.75096	18.5738	1.22e-09	.	187.957	.	.	5.16852	0.107	NA	NA	NA	NA
				MVMR-Egger	11.9897	4.1665	34.5023	8.13e-06	.	187.957	0.99748	0.554064	5.16852
			Never smokers	MVMR-IVW	15.4942	6.6365	36.1741	2.12e-09	.	207.708	.	.	5.16852	0.015	NA	NA	NA	NA
				MVMR-Egger	19.6474	5.27125	73.2314	1.66e-05	.	207.708	0.997548	0.643651	5.16852
		YOS	All participants	MVMR-IVW	0.501133	0.341677	0.735004	0.000526721	.	280.26	.	.	14.5988	<5e-04	NA	NA	NA	NA
				MVMR-Egger	0.509914	0.273112	0.952038	0.0359838	.	280.26	0.999744	0.944932	14.5988
			Ever smokers	MVMR-IVW	0.600461	0.402121	0.896627	0.0136261	.	240.469	.	.	14.5988	5e-04	NA	NA	NA	NA
				MVMR-Egger	0.520427	0.270855	0.999958	0.051655	.	240.469	1.00211	0.586767	14.5988
			Current smokers	MVMR-IVW	0.70456	0.413123	1.20159	0.200321	.	222.984	.	.	14.5988	<5e-04	NA	NA	NA	NA
				MVMR-Egger	0.56237	0.235716	1.3417	0.196278	.	222.984	1.00332	0.52022	14.5988
			Former smokers	MVMR-IVW	0.670288	0.410106	1.09553	0.112382	.	187.957	.	.	14.5988	0.107	NA	NA	NA	NA
				MVMR-Egger	0.586954	0.263619	1.30687	0.193813	.	187.957	1.00196	0.680583	14.5988
			Never smokers	MVMR-IVW	0.566884	0.307636	1.0446	0.0705371	.	207.708	.	.	14.5988	0.015	NA	NA	NA	NA
				MVMR-Egger	0.73147	0.270402	1.97872	0.538819	.	207.708	0.996251	0.525077	14.5988
		CPD	All participants	MVMR-IVW	1.04919	0.747575	1.4725	0.781601	.	280.26	.	.	8.77134	<5e-04	-0.690885	0.195411	0.000526721	NA
				MVMR-Egger	1.28574	0.83947	1.96926	0.249542	.	280.26	0.995561	0.127771	8.77134
			Ever smokers	MVMR-IVW	1.07881	0.756652	1.53814	0.675625	.	240.469	.	.	8.77134	5e-04	-0.510058	0.204563	0.0136261	NA
				MVMR-Egger	1.28395	0.821003	2.00795	0.274873	.	240.469	0.996196	0.213225	8.77134
			Current smokers	MVMR-IVW	1.12402	0.702312	1.79895	0.626722	.	222.984	.	.	8.77134	<5e-04	-0.350181	0.272362	0.200321	NA
				MVMR-Egger	1.42809	0.790088	2.5813	0.239738	.	222.984	0.994739	0.195124	8.77134
			Former smokers	MVMR-IVW	0.966723	0.6256	1.49385	0.879042	.	187.957	.	.	8.77134	0.107	-0.400048	0.250658	0.112382	NA
				MVMR-Egger	1.1771	0.679653	2.03862	0.561441	.	187.957	0.995707	0.251799	8.77134
			Never smokers	MVMR-IVW	0.904978	0.526835	1.55454	0.718023	.	207.708	.	.	8.77134	0.015	-0.567601	0.311855	0.0705371	NA
				MVMR-Egger	1.29304	0.655378	2.55112	0.459586	.	207.708	0.992225	0.0938341	8.77134
Abbreviations: DPW, drinks per week; YOS, years of schooling; CPD, cigarettes per day
Two exposure MVMR estimates the direct effect of DPW and YOS
