# Supplementary material for: Understanding the alcohol harm paradox: A multivariable mendelian randomization approach
Source: PLoS Genet. 2025 Aug 14;21(8):e1011824. doi: 10.1371/journal.pgen.1011824 (PMC12370186; doi:10.1371/journal.pgen.1011824)
Supplement: S5 Table — (XLSX) [file pgen.1011824.s007.xlsx]

## Sheet: Sheet1
S5 Table. Univariable and multivariable Mendelian randomisation analysis exploring the effects of drinks per week, years of schooling, and cigarettes per day on other liver diseases.
														MR- or MVMR-PRESSO
Outcome	Analysis	Exposure	Smoking Status	Method	Odds Ratio	Lower Confidence Interval	Upper Confidence Interval	p-value	I2Gx	Q	Egger Intercept	Egger Intercept p-value	F Statistic	Global Test	Corrected Estimate	Corrected SD	Corrected p-value	Distortion Test
Other Liver Diseases	MR	DPW	All participants	MR-IVW	1.8043	1.20537	2.70084	0.00413671	.	190.448	.	.	14.8687	<5e-04	0.54196	0.182013	0.00371331	0.8655
				MR-Egger	1.54867	0.851521	2.81659	0.155668	0.827189	190.123	0.00180566	0.689407	14.8687
				MR Weighted Median	1.79411	1.11202	2.89458	0.0166177	.	.	.	.	.
				MR Weighted Mode	1.99423	1.2967	3.06698	0.00233614	.	.	.	.	.
			Ever smokers	MR-IVW	1.69286	1.00139	2.8618	0.0493942	.	189.134	.	.	14.8687	<5e-04	0.552571	0.255322	0.0329817	0.7865
				MR-Egger	1.60572	0.738042	3.49348	0.23597	0.827189	189.103	0.000729655	0.902948	14.8687
				MR Weighted Median	1.34926	0.686957	2.65011	0.384424	.	.	.	.	.
				MR Weighted Mode	1.43536	0.762973	2.70032	0.265625	.	.	.	.	.
			Current smokers	MR-IVW	2.54175	1.10652	5.83858	0.0279097	.	123.647	.	.	14.8687	0.0285	NA	NA	NA	NA
				MR-Egger	2.36397	0.687379	8.12994	0.176027	0.827189	123.447	0.00354541	0.697032	14.8687
				MR Weighted Median	1.50213	0.443037	5.09299	0.513659	.	.	.	.	.
				MR Weighted Mode	1.44035	0.460995	4.5003	0.531926	.	.	.	.	.
			Former smokers	MR-IVW	1.37524	0.781324	2.42062	0.26935	.	162.981	.	.	14.8687	<5e-04	0.32936	0.277956	0.23903	0.757
				MR-Egger	1.31986	0.571854	3.04627	0.517331	0.827189	162.972	-0.000460477	0.944064	14.8687
				MR Weighted Median	1.21892	0.568886	2.61172	0.610627	.	.	.	.	.
				MR Weighted Mode	1.39591	0.720451	2.70463	0.325902	.	.	.	.	.
			Never smokers	MR-IVW	1.89937	1.14592	3.14822	0.0128352	.	128.359	.	.	14.8687	0.0205	NA	NA	NA	NA
				MR-Egger	1.56668	0.738422	3.32397	0.245535	0.827189	128.3	0.00118147	0.835218	14.8687
				MR Weighted Median	2.41301	1.10761	5.25692	0.026606	.	.	.	.	.
				MR Weighted Mode	2.18937	1.09185	4.39011	0.0301048	.	.	.	.	.
		YOS	All participants	MR-IVW	0.467195	0.35115	0.621589	1.75e-07	.	88.48	.	.	35.3179	0.1175	NA	NA	NA	NA
				MR-Egger	0.524468	0.186584	1.47422	0.225085	0.651906	88.4464	0.00146837	0.869134	35.3179
				MR Weighted Median	0.431809	0.29268	0.637075	2.31e-05	.	.	.	.	.
				MR Weighted Mode	0.284651	0.128563	0.630242	0.00278744	.	.	.	.	.
			Ever smokers	MR-IVW	0.466611	0.315646	0.689779	0.00013223	.	88.0811	.	.	35.3179	0.1085	NA	NA	NA	NA
				MR-Egger	0.282359	0.0689435	1.15641	0.0831217	0.651906	87.2971	0.00946484	0.423964	35.3179
				MR Weighted Median	0.42629	0.251442	0.722723	0.00154737	.	.	.	.	.
				MR Weighted Mode	0.25274	0.083993	0.760513	0.0168789	.	.	.	.	.
			Current smokers	MR-IVW	0.738754	0.342009	1.59574	0.440938	.	96.31	.	.	35.3179	0.033	NA	NA	NA	NA
				MR-Egger	0.34847	0.0215249	5.64143	0.460514	0.651906	95.8885	0.0130225	0.57545	35.3179
				MR Weighted Median	0.566159	0.211721	1.51395	0.256966	.	.	.	.	.
				MR Weighted Mode	0.41016	0.0605621	2.77783	0.364248	.	.	.	.	.
			Former smokers	MR-IVW	0.411029	0.270878	0.623693	2.93e-05	.	67.9077	.	.	35.3179	0.6595	NA	NA	NA	NA
				MR-Egger	0.279214	0.0623771	1.24982	0.0997093	0.651906	67.538	0.00768686	0.545071	35.3179
				MR Weighted Median	0.358918	0.193299	0.666441	0.00117356	.	.	.	.	.
				MR Weighted Mode	0.218066	0.0647004	0.734966	0.0164671	.	.	.	.	.
			Never smokers	MR-IVW	0.491818	0.328706	0.735868	0.000556714	.	72.2762	.	.	35.3179	0.5325	NA	NA	NA	NA
				MR-Egger	0.984318	0.231179	4.19104	0.983001	0.651906	72.1013	-0.00510918	0.677265	35.3179
				MR Weighted Median	0.421982	0.232582	0.765617	0.00452966	.	.	.	.	.
				MR Weighted Mode	0.370923	0.11779	1.16804	0.0945338	.	.	.	.	.
		CPD	All participants	MR-IVW	1.28582	1.05453	1.56785	0.0129637	.	77.5936	.	.	68.4428	0.029	0.18655	0.0835649	0.0298374	0.9435
				MR-Egger	0.9511	0.713834	1.26723	0.733584	0.966037	67.8186	0.0130321	0.00783794	68.4428
				MR Weighted Median	1.15063	0.922008	1.43594	0.214423	.	.	.	.	.
				MR Weighted Mode	1.19832	0.990159	1.45025	0.0693797	.	.	.	.	.
			Ever smokers	MR-IVW	1.46741	1.14639	1.87833	0.00232993	.	68.993	.	.	68.4428	0.121	NA	NA	NA	NA
				MR-Egger	1.1748	0.807152	1.7099	0.404571	0.966037	66.0623	0.00951894	0.131133	68.4428
				MR Weighted Median	1.41418	1.06427	1.87912	0.0168707	.	.	.	.	.
				MR Weighted Mode	1.447	1.11268	1.88177	0.00828962	.	.	.	.	.
			Current smokers	MR-IVW	1.2583	0.843428	1.87726	0.260285	.	44.3223	.	.	68.4428	0.831	NA	NA	NA	NA
				MR-Egger	0.980408	0.529093	1.81669	0.950139	0.966037	43.3897	0.0100589	0.338562	68.4428
				MR Weighted Median	1.55118	0.846362	2.84294	0.155511	.	.	.	.	.
				MR Weighted Mode	1.19536	0.700323	2.04032	0.516194	.	.	.	.	.
			Former smokers	MR-IVW	1.55308	1.15014	2.09718	0.004068	.	73.0676	.	.	68.4428	0.0595	NA	NA	NA	NA
				MR-Egger	1.28384	0.80852	2.0386	0.295099	0.966037	71.4587	0.00834547	0.279608	68.4428
				MR Weighted Median	1.35347	0.949123	1.93007	0.0946014	.	.	.	.	.
				MR Weighted Mode	1.47891	1.08782	2.01061	0.0160782	.	.	.	.	.
			Never smokers	MR-IVW	1.06205	0.83193	1.35583	0.628971	.	55.4113	.	.	68.4428	0.447	NA	NA	NA	NA
				MR-Egger	0.725074	0.497649	1.05643	0.100894	0.966037	48.7549	0.0163996	0.0126882	68.4428
				MR Weighted Median	0.812497	0.582977	1.13238	0.220208	.	.	.	.	.
				MR Weighted Mode	0.886762	0.654463	1.20152	0.441965	.	.	.	.	.
Other Liver Diseases	Two-exposure MVMR	DPW	All participants	MVMR-IVW	1.81727	1.12349	2.93948	0.0162558	.	195.829	.	.	6.32465	0.0005	NA	NA	NA	NA
				MVMR-Egger	1.60923	0.730489	3.54503	0.239895	.	195.829	1.00133	0.703744	6.32465
			Ever smokers	MVMR-IVW	1.82776	0.962457	3.47102	0.0675807	.	197.964	.	.	6.32465	0.001	NA	NA	NA	NA
				MVMR-Egger	1.59973	0.557949	4.58667	0.383591	.	197.964	1.00146	0.754607	6.32465
			Current smokers	MVMR-IVW	4.91221	1.70258	14.1725	0.00383007	.	153.906	.	.	6.32465	0.0735	NA	NA	NA	NA
				MVMR-Egger	2.60293	0.458696	14.7707	0.28211	.	153.906	1.00696	0.366842	6.32465
			Former smokers	MVMR-IVW	1.18038	0.581349	2.39667	0.647036	.	173.513	.	.	6.32465	0.009	NA	NA	NA	NA
				MVMR-Egger	1.2317	0.384793	3.9426	0.7261	.	173.513	0.999535	0.927972	6.32465
			Never smokers	MVMR-IVW	1.60644	0.880252	2.93171	0.124896	.	134.29	.	.	6.32465	0.3875	NA	NA	NA	NA
				MVMR-Egger	1.43311	0.533371	3.85063	0.476759	.	134.29	1.00125	0.775384	6.32465
		YOS	All participants	MVMR-IVW	0.416737	0.29755	0.583667	1.2e-06	.	195.829	.	.	17.4186	0.0005	NA	NA	NA	NA
				MVMR-Egger	0.296634	0.163188	0.539205	0.00011149	.	195.829	1.00509	0.180011	17.4186
			Ever smokers	MVMR-IVW	0.429484	0.274087	0.672983	0.000329724	.	197.964	.	.	17.4186	0.001	NA	NA	NA	NA
				MVMR-Egger	0.263084	0.118699	0.583102	0.00129661	.	197.964	1.00735	0.146949	17.4186
			Current smokers	MVMR-IVW	0.810698	0.386167	1.70193	0.580095	.	153.906	.	.	17.4186	0.0735	NA	NA	NA	NA
				MVMR-Egger	0.256528	0.0696552	0.944751	0.0428283	.	153.906	1.01734	0.038481	17.4186
			Former smokers	MVMR-IVW	0.35426	0.215719	0.581774	7.2e-05	.	173.513	.	.	17.4186	0.009	NA	NA	NA	NA
				MVMR-Egger	0.280628	0.115846	0.679798	0.0056373	.	173.513	1.00349	0.53371	17.4186
			Never smokers	MVMR-IVW	0.429895	0.282034	0.655275	0.000139146	.	134.29	.	.	17.4186	0.3875	NA	NA	NA	NA
				MVMR-Egger	0.364104	0.171635	0.772405	0.00948864	.	134.29	1.00248	0.60161	17.4186
Other Liver Diseases	Three-exposure MVMR	DPW	All participants	MVMR-IVW	1.84622	1.16452	2.92698	0.00993849	.	236.898	.	.	5.16852	<5e-04	0.249713	0.145021	0.0869496	0.89883
				MVMR-Egger	1.70514	0.833919	3.48655	0.145545	.	236.898	1.00082	0.775705	5.16852
			Ever smokers	MVMR-IVW	1.9033	1.03109	3.51332	0.0411529	.	238.634	.	.	5.16852	<5e-04	NA	NA	NA	NA
				MVMR-Egger	1.84707	0.71329	4.78298	0.208002	.	238.634	1.00031	0.935577	5.16852
			Current smokers	MVMR-IVW	4.84136	1.7873	13.114	0.0022559	.	180.56	.	.	5.16852	0.2165	NA	NA	NA	NA
				MVMR-Egger	3.77173	0.803441	17.7063	0.0943303	.	180.56	1.00258	0.679007	5.16852
			Former smokers	MVMR-IVW	1.25569	0.629093	2.50641	0.519376	.	218.042	.	.	5.16852	0.0035	NA	NA	NA	NA
				MVMR-Egger	1.31331	0.449242	3.83931	0.619161	.	218.042	0.999536	0.914595	5.16852
			Never smokers	MVMR-IVW	1.62696	0.906328	2.92056	0.104879	.	168.072	.	.	5.16852	0.46	NA	NA	NA	NA
				MVMR-Egger	1.34786	0.543809	3.34075	0.52007	.	168.072	1.00195	0.595198	5.16852
		YOS	All participants	MVMR-IVW	0.432501	0.310274	0.602876	1.83e-06	.	236.898	.	.	14.5988	<5e-04	0.454904	0.231723	0.0513011	0.89883
				MVMR-Egger	0.358311	0.208761	0.614993	0.000268491	.	236.898	1.00278	0.387679	14.5988
			Ever smokers	MVMR-IVW	0.456173	0.293311	0.709466	0.000632386	.	238.634	.	.	14.5988	<5e-04	NA	NA	NA	NA
				MVMR-Egger	0.368378	0.179523	0.755906	0.00715995	.	238.634	1.00316	0.460727	14.5988
			Current smokers	MVMR-IVW	0.842756	0.411313	1.72676	0.640787	.	180.56	.	.	14.5988	0.2165	NA	NA	NA	NA
				MVMR-Egger	0.494617	0.154232	1.58622	0.238093	.	180.56	1.00788	0.257309	14.5988
			Former smokers	MVMR-IVW	0.379191	0.230426	0.624	0.000190947	.	218.042	.	.	14.5988	0.0035	NA	NA	NA	NA
				MVMR-Egger	0.340169	0.151071	0.765965	0.0100552	.	218.042	1.0016	0.739813	14.5988
			Never smokers	MVMR-IVW	0.434088	0.284711	0.661839	0.000151215	.	168.072	.	.	14.5988	0.46	NA	NA	NA	NA
				MVMR-Egger	0.365865	0.18411	0.72705	0.00464235	.	168.072	1.00252	0.536717	14.5988
		CPD	All participants	MVMR-IVW	1.27872	0.953088	1.7156	0.102975	.	236.898	.	.	8.77134	<5e-04	-0.838172	0.169453	1.83126719483494e-06	0.89883
				MVMR-Egger	1.19982	0.827154	1.74039	0.338454	.	236.898	1.00139	0.583364	8.77134
			Ever smokers	MVMR-IVW	1.34103	0.907314	1.98208	0.142888	.	238.634	.	.	8.77134	<5e-04	-0.784883	0.225327	0.000632386	NA
				MVMR-Egger	1.43681	0.876229	2.35604	0.152783	.	238.634	0.998491	0.654917	8.77134
			Current smokers	MVMR-IVW	1.01885	0.541619	1.91657	0.95388	.	180.56	.	.	8.77134	0.2165	-0.171078	0.365981	0.640787	NA
				MVMR-Egger	1.3038	0.587605	2.89291	0.515045	.	180.56	0.994581	0.321101	8.77134
			Former smokers	MVMR-IVW	1.4748	0.948653	2.29276	0.0862243	.	218.042	.	.	8.77134	0.0035	-0.969715	0.254138	0.000190947	NA
				MVMR-Egger	1.4935	0.853923	2.61213	0.161489	.	218.042	0.999725	0.942432	8.77134
			Never smokers	MVMR-IVW	1.1903	0.819458	1.72897	0.361707	.	168.072	.	.	8.77134	0.46	-0.834507	0.215191	0.000151215	NA
				MVMR-Egger	0.938672	0.587155	1.50063	0.791805	.	168.072	1.00521	0.106176	8.77134
Abbreviations: DPW, drinks per week; YOS, years of schooling; CPD, cigarettes per day
Two exposure MVMR estimates the direct effect of DPW and YOS
