# Supplementary material for: Understanding the alcohol harm paradox: A multivariable mendelian randomization approach
Source: PLoS Genet. 2025 Aug 14;21(8):e1011824. doi: 10.1371/journal.pgen.1011824 (PMC12370186; doi:10.1371/journal.pgen.1011824)
Supplement: S6 Table — (XLSX) [file pgen.1011824.s008.xlsx]

## Sheet: Sheet1
S6 Table. Univariable and multivariable Mendelian randomisation analysis exploring the effects of drinks per week, years of schooling, and cigarettes per day on stroke.
														MR- or MVMR-PRESSO
Outcome	Analysis	Exposure	Smoking Status	Method	Odds Ratio	Lower Confidence Interval	Upper Confidence Interval	p-value	I2Gx	Q	Egger Intercept	Egger Intercept p-value	F Statistic	Global Test	Corrected Estimate	Corrected SD	Corrected p-value	Distortion Test
Stroke	MR	DPW	All participants	MR-IVW	1.94295	1.46117	2.5836	4.92e-06	.	98.9509	.	.	14.8687	0.427	NA	NA	NA	NA
				MR-Egger	1.99406	1.30536	3.04611	0.00201569	0.827189	98.9277	-0.000452181	0.882358	14.8687
				MR Weighted Median	1.77331	1.13101	2.78035	0.0125409	.	.	.	.	.
				MR Weighted Mode	1.79517	1.19122	2.70533	0.00645512	.	.	.	.	.
			Ever smokers	MR-IVW	1.52515	1.07093	2.17202	0.0192895	.	83.9657	.	.	14.8687	0.7925	NA	NA	NA	NA
				MR-Egger	1.79704	1.06802	3.02366	0.030115	0.827189	83.6458	-0.00220365	0.57306	14.8687
				MR Weighted Median	2.05477	1.16502	3.62404	0.0128616	.	.	.	.	.
				MR Weighted Mode	1.77205	1.03465	3.03502	0.0403061	.	.	.	.	.
			Current smokers	MR-IVW	2.4772	1.18077	5.19705	0.0164154	.	108.491	.	.	14.8687	0.1645	NA	NA	NA	NA
				MR-Egger	0.827753	0.289328	2.36816	0.725399	0.827189	98.9437	0.0228512	0.0033367	14.8687
				MR Weighted Median	1.06726	0.367922	3.09587	0.904644	.	.	.	.	.
				MR Weighted Mode	1.07098	0.408837	2.80551	0.889349	.	.	.	.	.
			Former smokers	MR-IVW	1.28247	0.82604	1.99111	0.267649	.	102.096	.	.	14.8687	0.2325	NA	NA	NA	NA
				MR-Egger	2.62077	1.41723	4.84639	0.00290794	0.827189	93.6879	-0.0132948	0.00465081	14.8687
				MR Weighted Median	2.23341	1.16782	4.27131	0.015142	.	.	.	.	.
				MR Weighted Mode	2.36445	1.17927	4.74075	0.0175512	.	.	.	.	.
			Never smokers	MR-IVW	2.745	1.79047	4.20839	3.62494e-06	.	98.7102	.	.	14.8687	0.4205	NA	NA	NA	NA
				MR-Egger	2.77983	1.46888	5.26079	0.00235715	0.827189	98.576	-0.00169145	0.721411	14.8687
				MR Weighted Median	2.03555	1.02563	4.03992	0.0421161	.	.	.	.	.
				MR Weighted Mode	2.29362	1.21059	4.34556	0.0127864	.	.	.	.	.
		YOS	All participants	MR-IVW	0.800105	0.599732	1.06742	0.129432	.	99.4304	.	.	35.3179	0.0225	NA	NA	NA	NA
				MR-Egger	0.775206	0.272978	2.20144	0.63403	0.651906	99.4063	0.00116829	0.895115	35.3179
				MR Weighted Median	0.664394	0.45066	0.979496	0.03896	.	.	.	.	.
				MR Weighted Mode	0.592555	0.247691	1.41758	0.243562	.	.	.	.	.
			Ever smokers	MR-IVW	0.749334	0.529579	1.06028	0.10321	.	81.0658	.	.	35.3179	0.2445	NA	NA	NA	NA
				MR-Egger	1.0447	0.298087	3.66136	0.945704	0.651906	80.8452	-0.00464996	0.658894	35.3179
				MR Weighted Median	0.740225	0.455635	1.20257	0.224385	.	.	.	.	.
				MR Weighted Mode	0.548743	0.166038	1.81355	0.328474	.	.	.	.	.
			Current smokers	MR-IVW	0.681131	0.356626	1.30091	0.244765	.	78.4336	.	.	35.3179	0.3015	NA	NA	NA	NA
				MR-Egger	3.24796	0.321331	32.8298	0.321665	0.651906	76.5529	-0.0256771	0.187724	35.3179
				MR Weighted Median	0.808374	0.331467	1.97144	0.64	.	.	.	.	.
				MR Weighted Mode	0.261094	0.0327068	2.08428	0.209279	.	.	.	.	.
			Former smokers	MR-IVW	0.821682	0.557565	1.21091	0.320852	.	72.5606	.	.	35.3179	0.502	NA	NA	NA	NA
				MR-Egger	0.731278	0.17972	2.97555	0.663393	0.651906	72.5038	0.0027778	0.813019	35.3179
				MR Weighted Median	1.02452	0.584046	1.79719	0.932675	.	.	.	.	.
				MR Weighted Mode	1.2479	0.356558	4.36746	0.729994	.	.	.	.	.
			Never smokers	MR-IVW	0.959056	0.648316	1.41873	0.834246	.	77.9945	.	.	35.3179	0.3385	NA	NA	NA	NA
				MR-Egger	0.493293	0.120605	2.01765	0.328854	0.651906	77.0835	0.0111081	0.359373	35.3179
				MR Weighted Median	0.69606	0.388246	1.24792	0.223822	.	.	.	.	.
				MR Weighted Mode	0.689857	0.247447	1.92325	0.480188	.	.	.	.	.
		CPD	All participants	MR-IVW	1.37514	1.17182	1.61375	9.53e-05	.	61.6418	.	.	68.4428	0.2505	NA	NA	NA	NA
				MR-Egger	1.24258	0.971302	1.58962	0.0906438	0.966037	60.0701	0.0049014	0.244223	68.4428
				MR Weighted Median	1.26285	1.00948	1.57981	0.0410939	.	.	.	.	.
				MR Weighted Mode	1.34369	1.10548	1.63324	0.00471482	.	.	.	.	.
			Ever smokers	MR-IVW	1.63093	1.33791	1.98814	1.29185e-06	.	46.6998	.	.	68.4428	0.7955	NA	NA	NA	NA
				MR-Egger	1.39216	1.02587	1.88923	0.0390829	0.966037	45.2378	0.00622665	0.231968	68.4428
				MR Weighted Median	1.67982	1.29167	2.1846	0.000109188	.	.	.	.	.
				MR Weighted Mode	1.63526	1.2992	2.05824	0.000121853	.	.	.	.	.
			Current smokers	MR-IVW	2.43602	1.67682	3.53896	2.97215e-06	.	43.5402	.	.	68.4428	0.8795	NA	NA	NA	NA
				MR-Egger	2.34517	1.31855	4.17111	0.00568503	0.966037	43.512	0.00163356	0.86722	68.4428
				MR Weighted Median	2.71016	1.60036	4.58957	0.000207582	.	.	.	.	.
				MR Weighted Mode	2.67481	1.70523	4.19568	9.01805e-05	.	.	.	.	.
			Former smokers	MR-IVW	1.37772	1.09063	1.74038	0.00719423	.	49.8644	.	.	68.4428	0.6595	NA	NA	NA	NA
				MR-Egger	1.15443	0.805481	1.65455	0.438206	0.966037	48.6139	0.00678622	0.268492	68.4428
				MR Weighted Median	1.30783	0.941509	1.81668	0.109478	.	.	.	.	.
				MR Weighted Mode	1.32504	0.988199	1.77669	0.0662203	.	.	.	.	.
			Never smokers	MR-IVW	1.10188	0.873177	1.39048	0.413712	.	51.9226	.	.	68.4428	0.5465	NA	NA	NA	NA
				MR-Egger	1.14323	0.798776	1.63623	0.468016	0.966037	51.9211	0.000235868	0.969074	68.4428
				MR Weighted Median	0.935601	0.656011	1.33435	0.713238	.	.	.	.	.
				MR Weighted Mode	1.01687	0.752549	1.37402	0.913742	.	.	.	.	.
Stroke	Two-exposure MVMR	DPW	All participants	MVMR-IVW	1.93997	1.30074	2.89332	0.0014705	.	155.39	.	.	6.32465	0.0715	NA	NA	NA	NA
				MVMR-Egger	1.81353	0.940418	3.49725	0.0779641	.	155.39	1.00074	0.799842	6.32465
			Ever smokers	MVMR-IVW	1.49123	0.9081	2.44881	0.116733	.	139.563	.	.	6.32465	0.273	NA	NA	NA	NA
				MVMR-Egger	1.41434	0.626152	3.19468	0.405885	.	139.563	1.00058	0.872456	6.32465
			Current smokers	MVMR-IVW	4.15121	1.5886	10.8476	0.00431938	.	145.025	.	.	6.32465	0.1965	NA	NA	NA	NA
				MVMR-Egger	2.2908	0.474968	11.0486	0.303726	.	145.025	1.00652	0.351369	6.32465
			Former smokers	MVMR-IVW	0.967127	0.546281	1.71219	0.908863	.	134.027	.	.	6.32465	0.409	NA	NA	NA	NA
				MVMR-Egger	1.14788	0.449468	2.93154	0.77357	.	134.027	0.998127	0.651673	6.32465
			Never smokers	MVMR-IVW	2.56323	1.47551	4.45277	0.00108937	.	124.286	.	.	6.32465	0.6315	NA	NA	NA	NA
				MVMR-Egger	2.64029	1.06529	6.54387	0.0379691	.	124.286	0.999676	0.935738	6.32465
		YOS	All participants	MVMR-IVW	0.731515	0.552856	0.967907	0.0304197	.	155.39	.	.	17.4186	0.0715	NA	NA	NA	NA
				MVMR-Egger	0.726696	0.440677	1.19835	0.213197	.	155.39	1.0001	0.975073	17.4186
			Ever smokers	MVMR-IVW	0.736806	0.520599	1.0428	0.0871582	.	139.563	.	.	17.4186	0.273	NA	NA	NA	NA
				MVMR-Egger	0.568681	0.306474	1.05522	0.0758503	.	139.563	1.00388	0.322686	17.4186
			Current smokers	MVMR-IVW	0.499757	0.255141	0.9789	0.0451948	.	145.025	.	.	17.4186	0.1965	NA	NA	NA	NA
				MVMR-Egger	0.608192	0.183028	2.02099	0.418491	.	145.025	0.997071	0.699102	17.4186
			Former smokers	MVMR-IVW	0.907357	0.608181	1.3537	0.634656	.	134.027	.	.	17.4186	0.409	NA	NA	NA	NA
				MVMR-Egger	0.587221	0.289026	1.19307	0.143463	.	134.027	1.00652	0.148217	17.4186
			Never smokers	MVMR-IVW	0.800673	0.543748	1.179	0.262235	.	124.286	.	.	17.4186	0.6315	NA	NA	NA	NA
				MVMR-Egger	1.15991	0.583617	2.30525	0.672773	.	124.286	0.994478	0.203265	17.4186
Stroke	Three-exposure MVMR	DPW	All participants	MVMR-IVW	1.77643	1.19928	2.63133	0.00468438	.	198.621	.	.	5.16852	0.039	NA	NA	NA	NA
				MVMR-Egger	2.08107	1.13172	3.82676	0.0195302	.	198.621	0.998365	0.505557	5.16852
			Ever smokers	MVMR-IVW	1.35803	0.8346	2.20972	0.219649	.	177.721	.	.	5.16852	0.2975	NA	NA	NA	NA
				MVMR-Egger	1.61	0.75677	3.4252	0.218046	.	177.721	0.998242	0.563379	5.16852
			Current smokers	MVMR-IVW	3.76346	1.49094	9.49978	0.00562125	.	178.332	.	.	5.16852	0.255	NA	NA	NA	NA
				MVMR-Egger	3.54377	0.841656	14.921	0.086394	.	178.332	1.00062	0.914579	5.16852
			Former smokers	MVMR-IVW	0.880205	0.503666	1.53824	0.654727	.	169.45	.	.	5.16852	0.437	NA	NA	NA	NA
				MVMR-Egger	1.15325	0.485678	2.7384	0.746984	.	169.45	0.99721	0.423472	5.16852
			Never smokers	MVMR-IVW	2.33424	1.36415	3.99417	0.00232227	.	156.076	.	.	5.16852	0.714	NA	NA	NA	NA
				MVMR-Egger	2.92228	1.27063	6.72086	0.0125532	.	156.076	0.99768	0.489493	5.16852
		YOS	All participants	MVMR-IVW	0.744389	0.560824	0.988039	0.0425948	.	198.621	.	.	14.5988	0.039	NA	NA	NA	NA
				MVMR-Egger	0.714357	0.450272	1.13333	0.155031	.	198.621	1.00061	0.824705	14.5988
			Ever smokers	MVMR-IVW	0.775508	0.546077	1.10133	0.157285	.	177.721	.	.	14.5988	0.2975	NA	NA	NA	NA
				MVMR-Egger	0.579046	0.327778	1.02293	0.0615982	.	177.721	1.00431	0.2036	14.5988
			Current smokers	MVMR-IVW	0.49146	0.252359	0.957103	0.0382306	.	178.332	.	.	14.5988	0.255	NA	NA	NA	NA
				MVMR-Egger	0.807888	0.273592	2.38561	0.699872	.	178.332	0.992708	0.2555	14.5988
			Former smokers	MVMR-IVW	0.978824	0.654609	1.46362	0.917079	.	169.45	.	.	14.5988	0.437	NA	NA	NA	NA
				MVMR-Egger	0.528724	0.277416	1.00769	0.0544771	.	169.45	1.00912	0.0187213	14.5988
			Never smokers	MVMR-IVW	0.783362	0.53185	1.15381	0.218256	.	156.076	.	.	14.5988	0.714	NA	NA	NA	NA
				MVMR-Egger	1.06357	0.567325	1.99388	0.847813	.	156.076	0.995504	0.228062	14.5988
		CPD	All participants	MVMR-IVW	1.29987	1.01176	1.67003	0.0417825	.	198.621	.	.	8.77134	0.039	-0.295191	0.144468	0.0425948	NA
				MVMR-Egger	1.72133	1.26303	2.34592	0.000739767	.	198.621	0.993873	0.00409308	8.77134
			Ever smokers	MVMR-IVW	1.39926	1.02597	1.90838	0.0353184	.	177.721	.	.	8.77134	0.2975	-0.254236	0.178959	0.157285	NA
				MVMR-Egger	1.86956	1.27044	2.75121	0.00179005	.	177.721	0.993676	0.0171652	8.77134
			Current smokers	MVMR-IVW	1.59005	0.883931	2.86025	0.12348	.	178.332	.	.	8.77134	0.255	-0.710374	0.340066	0.0382306	NA
				MVMR-Egger	2.64873	1.27418	5.5061	0.00991034	.	178.332	0.988819	0.026233	8.77134
			Former smokers	MVMR-IVW	1.30876	0.916408	1.86911	0.140783	.	169.45	.	.	8.77134	0.437	-0.021403	0.205262	0.917079	NA
				MVMR-Egger	1.63031	1.0414	2.55226	0.0340317	.	169.45	0.995211	0.117781	8.77134
			Never smokers	MVMR-IVW	1.15688	0.821172	1.62982	0.405854	.	156.076	.	.	8.77134	0.714	-0.244161	0.197568	0.218256	NA
				MVMR-Egger	1.57249	1.0256	2.41099	0.039441	.	156.076	0.993309	0.0224199	8.77134
Abbreviations: DPW, drinks per week; YOS, years of schooling; CPD, cigarettes per day
Two exposure MVMR estimates the direct effect of DPW and YOS
