# Supplementary material for: Understanding the alcohol harm paradox: A multivariable mendelian randomization approach
Source: PLoS Genet. 2025 Aug 14;21(8):e1011824. doi: 10.1371/journal.pgen.1011824 (PMC12370186; doi:10.1371/journal.pgen.1011824)
Supplement: S7 Table — (XLSX) [file pgen.1011824.s009.xlsx]

## Sheet: Sheet1
S7 Table. Univariable and multivariable Mendelian randomisation analysis exploring the effects of drinks per week, years of schooling, and cigarettes per day on injuries.
														MR- or MVMR-PRESSO
Outcome	Analysis	Exposure	Smoking Status	Method	Odds Ratio	Lower Confidence Interval	Upper Confidence Interval	p-value	I2Gx	Q	Egger Intercept	Egger Intercept p-value	F Statistic	Global Test	Corrected Estimate	Corrected SD	Corrected p-value	Distortion Test
Injuries	MR	DPW	All participants	MR-IVW	1.46638	1.24199	1.73133	6.26e-06	.	126.389	.	.	14.8687	0.029	NA	NA	NA	NA
				MR-Egger	1.44182	1.12634	1.84565	0.00475567	0.827189	126.296	0.00045841	0.792389	14.8687
				MR Weighted Median	1.51997	1.18916	1.94281	0.000827321	.	.	.	.	.
				MR Weighted Mode	1.66419	1.33672	2.07188	1.82e-05	.	.	.	.	.
			Ever smokers	MR-IVW	1.6809	1.35005	2.09283	3.42e-06	.	111.574	.	.	14.8687	0.129	NA	NA	NA	NA
				MR-Egger	1.70813	1.23473	2.36302	0.00177842	0.827189	111.55	-0.000335196	0.885689	14.8687
				MR Weighted Median	2.07207	1.50009	2.86216	9.84e-06	.	.	.	.	.
				MR Weighted Mode	2.07562	1.4839	2.90327	5.37e-05	.	.	.	.	.
			Current smokers	MR-IVW	2.63746	1.7988	3.86714	6.8e-07	.	101.056	.	.	14.8687	0.3575	NA	NA	NA	NA
				MR-Egger	2.59338	1.46886	4.57878	0.00151176	0.827189	100.904	0.00161553	0.707953	14.8687
				MR Weighted Median	3.2751	1.78211	6.01886	0.00013293	.	.	.	.	.
				MR Weighted Mode	3.36068	1.92219	5.87568	5.63e-05	.	.	.	.	.
			Former smokers	MR-IVW	1.45317	1.15285	1.83173	0.00155522	.	97.801	.	.	14.8687	0.3845	NA	NA	NA	NA
				MR-Egger	1.56196	1.10971	2.19851	0.0124522	0.827189	97.1668	-0.00198289	0.435432	14.8687
				MR Weighted Median	1.80376	1.24576	2.61171	0.00178627	.	.	.	.	.
				MR Weighted Mode	1.86167	1.2899	2.6869	0.00135177	.	.	.	.	.
			Never smokers	MR-IVW	1.29833	1.0646	1.58339	0.00993354	.	94.4278	.	.	14.8687	0.507	NA	NA	NA	NA
				MR-Egger	1.26601	0.941438	1.70248	0.122543	0.827189	94.2871	0.00079436	0.708841	14.8687
				MR Weighted Median	1.15379	0.844186	1.57693	0.369506	.	.	.	.	.
				MR Weighted Mode	1.22001	0.898246	1.65704	0.206647	.	.	.	.	.
		YOS	All participants	MR-IVW	0.979598	0.84096	1.14109	0.791195	.	115.242	.	.	35.3179	0.001	0.0344236	0.0738998	0.642754	0.831
				MR-Egger	1.22118	0.704613	2.11644	0.478727	0.651906	115.097	-0.00144023	0.764649	35.3179
				MR Weighted Median	1.05316	0.867808	1.27809	0.599994	.	.	.	.	.
				MR Weighted Mode	1.11188	0.736342	1.67895	0.61555	.	.	.	.	.
			Ever smokers	MR-IVW	1.02417	0.823939	1.27306	0.829619	.	109.045	.	.	35.3179	0.004	0.0931297	0.0991969	0.350953	0.753
				MR-Egger	2.67395	1.26049	5.67243	0.0125184	0.651906	102.233	-0.0141531	0.0317486	35.3179
				MR Weighted Median	1.00244	0.76698	1.31018	0.98578	.	.	.	.	.
				MR Weighted Mode	0.879385	0.441949	1.74979	0.715341	.	.	.	.	.
			Current smokers	MR-IVW	0.953199	0.652266	1.39297	0.804418	.	90.9576	.	.	35.3179	0.075	NA	NA	NA	NA
				MR-Egger	2.60775	0.674367	10.0841	0.169223	0.651906	88.551	-0.0162991	0.16615	35.3179
				MR Weighted Median	0.926384	0.553955	1.5492	0.770694	.	.	.	.	.
				MR Weighted Mode	0.842303	0.324236	2.18815	0.725629	.	.	.	.	.
			Former smokers	MR-IVW	1.09414	0.855852	1.39878	0.4728	.	102.811	.	.	35.3179	0.0135	NA	NA	NA	NA
				MR-Egger	2.85206	1.20944	6.72562	0.0193265	0.651906	98.1411	-0.0136843	0.0682647	35.3179
				MR Weighted Median	1.07323	0.761927	1.51173	0.685955	.	.	.	.	.
				MR Weighted Mode	0.935335	0.417214	2.09689	0.871529	.	.	.	.	.
			Never smokers	MR-IVW	0.97506	0.789696	1.20393	0.814387	.	108.518	.	.	35.3179	0.0055	NA	NA	NA	NA
				MR-Egger	0.581112	0.273678	1.2339	0.162112	0.651906	103.995	0.0113487	0.0810393	35.3179
				MR Weighted Median	0.893192	0.677121	1.17821	0.424072	.	.	.	.	.
				MR Weighted Mode	0.743354	0.382742	1.44373	0.384145	.	.	.	.	.
		CPD	All participants	MR-IVW	0.96584	0.895342	1.04189	0.368753	.	46.5999	.	.	68.4428	0.768	NA	NA	NA	NA
				MR-Egger	0.969122	0.862266	1.08922	0.601272	0.966037	46.5754	-0.000308513	0.876271	68.4428
				MR Weighted Median	0.970604	0.872763	1.07941	0.582054	.	.	.	.	.
				MR Weighted Mode	0.99317	0.907487	1.08694	0.882282	.	.	.	.	.
			Ever smokers	MR-IVW	0.927118	0.831798	1.03336	0.171582	.	53.982	.	.	68.4428	0.5215	NA	NA	NA	NA
				MR-Egger	0.954438	0.807439	1.1282	0.587382	0.966037	53.1272	-0.00260809	0.359964	68.4428
				MR Weighted Median	0.93142	0.79673	1.08888	0.372655	.	.	.	.	.
				MR Weighted Mode	0.939301	0.821629	1.07383	0.363839	.	.	.	.	.
			Current smokers	MR-IVW	0.924406	0.736313	1.16055	0.49827	.	69.6586	.	.	68.4428	0.0925	NA	NA	NA	NA
				MR-Egger	0.900008	0.631436	1.28281	0.562986	0.966037	69.6008	-0.00131164	0.83465	68.4428
				MR Weighted Median	0.939882	0.689579	1.28104	0.694748	.	.	.	.	.
				MR Weighted Mode	0.894876	0.699144	1.14541	0.382278	.	.	.	.	.
			Former smokers	MR-IVW	0.920226	0.810642	1.04462	0.198741	.	51.8609	.	.	68.4428	0.5965	NA	NA	NA	NA
				MR-Egger	0.987596	0.812255	1.20079	0.900941	0.966037	50.4237	-0.00395078	0.235927	68.4428
				MR Weighted Median	0.982203	0.813253	1.18625	0.852078	.	.	.	.	.
				MR Weighted Mode	0.969933	0.82333	1.14264	0.716641	.	.	.	.	.
			Never smokers	MR-IVW	1.02614	0.922315	1.14164	0.635457	.	44.1235	.	.	68.4428	0.858	NA	NA	NA	NA
				MR-Egger	1.03035	0.874155	1.21446	0.723105	0.966037	44.0534	0.00073541	0.792133	68.4428
				MR Weighted Median	1.03826	0.896113	1.20296	0.61719	.	.	.	.	.
				MR Weighted Mode	1.06352	0.935175	1.20947	0.352769	.	.	.	.	.
Injuries	Two-exposure MVMR	DPW	All participants	MVMR-IVW	1.28702	1.03338	1.60292	0.0259109	.	185.433	.	.	6.32465	0.002	0.255473	0.107456	0.018889	0.89325
				MVMR-Egger	1.24061	0.865025	1.77928	0.243384	.	185.433	1.0004	0.801344	6.32465
			Ever smokers	MVMR-IVW	1.27221	0.943284	1.71585	0.117105	.	169.17	.	.	6.32465	0.0145	0.24595	0.143104	0.0880535	0.81075
				MVMR-Egger	1.23651	0.756425	2.02129	0.398734	.	169.17	1.00031	0.886179	6.32465
			Current smokers	MVMR-IVW	1.6936	0.97321	2.94723	0.0645704	.	154.398	.	.	6.32465	0.0695	NA	NA	NA	NA
				MVMR-Egger	2.30754	0.930647	5.72154	0.0734111	.	154.398	0.996627	0.40065	6.32465
			Former smokers	MVMR-IVW	1.127	0.818357	1.55205	0.465319	.	142.545	.	.	6.32465	0.2215	NA	NA	NA	NA
				MVMR-Egger	0.969559	0.573722	1.6385	0.908243	.	142.545	1.00165	0.478924	6.32465
			Never smokers	MVMR-IVW	1.29713	0.973561	1.72825	0.0778924	.	160.837	.	.	6.32465	0.044	NA	NA	NA	NA
				MVMR-Egger	1.23732	0.772167	1.98269	0.377675	.	160.837	1.00052	0.804659	6.32465
		YOS	All participants	MVMR-IVW	0.871196	0.747031	1.016	0.0811384	.	185.433	.	.	17.4186	0.002	-0.106708	0.0757946	0.161561	0.89325
				MVMR-Egger	0.854167	0.649041	1.12412	0.262676	.	185.433	1.00029	0.865022	17.4186
			Ever smokers	MVMR-IVW	0.883683	0.716666	1.08962	0.249399	.	169.17	.	.	17.4186	0.0145	-0.0722242	0.100902	0.475406	0.81075
				MVMR-Egger	0.926958	0.63765	1.34753	0.691754	.	169.17	0.999286	0.762528	17.4186
			Current smokers	MVMR-IVW	0.846786	0.574604	1.24789	0.402093	.	154.398	.	.	17.4186	0.0695	NA	NA	NA	NA
				MVMR-Egger	0.961553	0.481081	1.92189	0.911817	.	154.398	0.998103	0.664429	17.4186
			Former smokers	MVMR-IVW	0.935778	0.747879	1.17089	0.562614	.	142.545	.	.	17.4186	0.2215	NA	NA	NA	NA
				MVMR-Egger	0.958664	0.642392	1.43065	0.836586	.	142.545	0.999639	0.886503	17.4186
			Never smokers	MVMR-IVW	0.889045	0.727113	1.08704	0.253699	.	160.837	.	.	17.4186	0.044	NA	NA	NA	NA
				MVMR-Egger	0.804963	0.562431	1.15208	0.237757	.	160.837	1.00149	0.51256	17.4186
Injuries	Three-exposure MVMR	DPW	All participants	MVMR-IVW	1.26025	1.02429	1.55056	0.0301384	.	219.61	.	.	5.16852	0.004	NA	NA	NA	NA
				MVMR-Egger	1.15087	0.834585	1.58701	0.39264	.	219.61	1.00094	0.46913	5.16852
			Ever smokers	MVMR-IVW	1.25068	0.934237	1.67431	0.134742	.	213.447	.	.	5.16852	0.01	-0.061366	0.0901592	0.497047	0.8676
				MVMR-Egger	1.06744	0.679469	1.67695	0.777382	.	213.447	1.00164	0.369055	5.16852
			Current smokers	MVMR-IVW	1.70074	0.980259	2.95076	0.0606152	.	202.543	.	.	5.16852	0.041	NA	NA	NA	NA
				MVMR-Egger	2.32898	0.992259	5.46645	0.0538119	.	202.543	0.99676	0.345481	5.16852
			Former smokers	MVMR-IVW	1.09792	0.801113	1.50469	0.562058	.	183.365	.	.	5.16852	0.165	NA	NA	NA	NA
				MVMR-Egger	0.791937	0.487675	1.28603	0.347033	.	183.365	1.00338	0.0853899	5.16852
			Never smokers	MVMR-IVW	1.25795	0.958368	1.65119	0.100089	.	191.698	.	.	5.16852	0.097	NA	NA	NA	NA
				MVMR-Egger	1.20658	0.790975	1.84055	0.384674	.	191.698	1.00043	0.800167	5.16852
		YOS	All participants	MVMR-IVW	0.862191	0.742534	1.00113	0.0534326	.	219.61	.	.	14.5988	0.004	NA	NA	NA	NA
				MVMR-Egger	0.933037	0.731691	1.18979	0.577021	.	219.61	0.998837	0.420419	14.5988
			Ever smokers	MVMR-IVW	0.882945	0.715575	1.08946	0.247317	.	213.447	.	.	14.5988	0.01	0.229166	0.141427	0.107046	0.8676
				MVMR-Egger	0.985395	0.699981	1.38718	0.9329	.	213.447	0.998383	0.425959	14.5988
			Current smokers	MVMR-IVW	0.856731	0.576218	1.2738	0.445876	.	202.543	.	.	14.5988	0.041	NA	NA	NA	NA
				MVMR-Egger	1.03358	0.541816	1.97167	0.920289	.	202.543	0.997241	0.471171	14.5988
			Former smokers	MVMR-IVW	0.930786	0.741662	1.16814	0.536801	.	183.365	.	.	14.5988	0.165	NA	NA	NA	NA
				MVMR-Egger	1.00229	0.692334	1.45102	0.990334	.	183.365	0.998909	0.61955	14.5988
			Never smokers	MVMR-IVW	0.875666	0.719742	1.06537	0.186291	.	191.698	.	.	14.5988	0.097	NA	NA	NA	NA
				MVMR-Egger	0.900536	0.654186	1.23966	0.521442	.	191.698	0.999587	0.827788	14.5988
		CPD	All participants	MVMR-IVW	0.986775	0.864564	1.12626	0.843787	.	219.61	.	.	8.77134	0.004	-0.148279	0.0762288	0.0534326	NA
				MVMR-Egger	0.932994	0.789587	1.10245	0.416496	.	219.61	1.00123	0.2827	8.77134
			Ever smokers	MVMR-IVW	0.947638	0.786846	1.14129	0.571522	.	213.447	.	.	8.77134	0.01	-0.124492	0.107233	0.247317	0.8676
				MVMR-Egger	0.912998	0.721557	1.15523	0.449454	.	213.447	1.00082	0.612178	8.77134
			Current smokers	MVMR-IVW	0.920701	0.649195	1.30576	0.643637	.	202.543	.	.	8.77134	0.041	-0.154632	0.202367	0.445876	NA
				MVMR-Egger	0.979355	0.629636	1.52332	0.926366	.	202.543	0.99864	0.653568	8.77134
			Former smokers	MVMR-IVW	0.948532	0.775659	1.15993	0.607422	.	183.365	.	.	8.77134	0.165	-0.071726	0.115886	0.536801	NA
				MVMR-Egger	0.892582	0.692039	1.15124	0.382709	.	183.365	1.00133	0.444531	8.77134
			Never smokers	MVMR-IVW	1.03319	0.868565	1.22902	0.7128	.	191.698	.	.	8.77134	0.097	-0.132771	0.100047	0.186291	NA
				MVMR-Egger	0.971753	0.780375	1.21006	0.798219	.	191.698	1.00134	0.371015	8.77134
Abbreviations: DPW, drinks per week; YOS, years of schooling; CPD, cigarettes per day
Two exposure MVMR estimates the direct effect of DPW and YOS
