# Supplementary material for: Understanding the alcohol harm paradox: A multivariable mendelian randomization approach
Source: PLoS Genet. 2025 Aug 14;21(8):e1011824. doi: 10.1371/journal.pgen.1011824 (PMC12370186; doi:10.1371/journal.pgen.1011824)
Supplement: S8 Table — (XLSX) [file pgen.1011824.s010.xlsx]

## Sheet: Sheet1
S8 Table. Univariable and multivariable Mendelian randomisation analysis exploring the effects of drinks per week, years of schooling, and cigarettes per day on depression.
														MR- or MVMR-PRESSO
Outcome	Analysis	Exposure	Smoking Status	Method	Odds Ratio	Lower Confidence Interval	Upper Confidence Interval	p-value	I2Gx	Q	Egger Intercept	Egger Intercept p-value	F Statistic	Global Test	Corrected Estimate	Corrected SD	Corrected p-value	Distortion Test
Depression	MR	DPW	All participants	MR-IVW	1.33468	1.08849	1.63655	0.00552	.	118.035	.	.	14.8687	0.067	NA	NA	NA	NA
				MR-Egger	1.32145	0.975825	1.78948	0.0753436	0.827189	118.015	-0.000281167	0.900492	14.8687
				MR Weighted Median	1.32462	0.978356	1.79345	0.0689938	.	.	.	.	.
				MR Weighted Mode	1.38138	1.0596	1.80089	0.0192758	.	.	.	.	.
			Ever smokers	MR-IVW	1.44984	1.10925	1.89502	0.00654983	.	123.277	.	.	14.8687	0.031	NA	NA	NA	NA
				MR-Egger	1.74977	1.1817	2.59093	0.00651992	0.827189	120.333	-0.0046043	0.132696	14.8687
				MR Weighted Median	1.51639	0.967693	2.3762	0.0692637	.	.	.	.	.
				MR Weighted Mode	1.58887	1.09894	2.29724	0.0159575	.	.	.	.	.
			Current smokers	MR-IVW	1.51611	0.967898	2.37482	0.0691414	.	109.067	.	.	14.8687	0.1465	NA	NA	NA	NA
				MR-Egger	2.24608	1.16519	4.32964	0.0179435	0.827189	106.435	-0.00733443	0.130754	14.8687
				MR Weighted Median	1.98568	0.981948	4.01543	0.056224	.	.	.	.	.
				MR Weighted Mode	2.41789	1.25277	4.66661	0.0101682	.	.	.	.	.
			Former smokers	MR-IVW	1.28801	0.950331	1.74568	0.102766	.	100.39	.	.	14.8687	0.3265	NA	NA	NA	NA
				MR-Egger	1.48847	0.951899	2.32748	0.0850234	0.827189	98.6766	-0.00438741	0.204505	14.8687
				MR Weighted Median	1.23152	0.735477	2.06213	0.428466	.	.	.	.	.
				MR Weighted Mode	1.24413	0.783418	1.97579	0.357376	.	.	.	.	.
			Never smokers	MR-IVW	1.08828	0.82698	1.43214	0.545919	.	72.4728	.	.	14.8687	0.9625	NA	NA	NA	NA
				MR-Egger	0.940866	0.626058	1.41397	0.770068	0.827189	71.5877	0.00284659	0.349238	14.8687
				MR Weighted Median	0.95115	0.615867	1.46897	0.821319	.	.	.	.	.
				MR Weighted Mode	1.07139	0.694167	1.6536	0.756285	.	.	.	.	.
		YOS	All participants	MR-IVW	0.590595	0.478257	0.729319	9.97e-07	.	115.095	.	.	35.3179	0.001	NA	NA	NA	NA
				MR-Egger	0.969729	0.456096	2.06179	0.936569	0.651906	111.481	-0.00962574	0.13095	35.3179
				MR Weighted Median	0.67713	0.517652	0.885738	0.00443391	.	.	.	.	.
				MR Weighted Mode	0.720851	0.421594	1.23253	0.235654	.	.	.	.	.
			Ever smokers	MR-IVW	0.610995	0.468119	0.79748	0.000288769	.	100.469	.	.	35.3179	0.0265	NA	NA	NA	NA
				MR-Egger	1.04485	0.40187	2.71657	0.928549	0.651906	98.3049	-0.0100265	0.212158	35.3179
				MR Weighted Median	0.712264	0.505682	1.00324	0.0521979	.	.	.	.	.
				MR Weighted Mode	0.754338	0.411473	1.3829	0.365035	.	.	.	.	.
			Current smokers	MR-IVW	0.658711	0.440421	0.985194	0.04209	.	90.9532	.	.	35.3179	0.079	NA	NA	NA	NA
				MR-Egger	1.43837	0.338733	6.10782	0.623759	0.651906	88.0195	-0.0196067	0.125739	35.3179
				MR Weighted Median	0.54826	0.309286	0.971879	0.039623	.	.	.	.	.
				MR Weighted Mode	0.489228	0.17942	1.33399	0.166787	.	.	.	.	.
			Former smokers	MR-IVW	0.647772	0.466739	0.899022	0.00941686	.	97.5489	.	.	35.3179	0.032	NA	NA	NA	NA
				MR-Egger	0.993554	0.304726	3.23947	0.991474	0.651906	97.1206	-0.00557828	0.574834	35.3179
				MR Weighted Median	0.585338	0.38441	0.891289	0.012544	.	.	.	.	.
				MR Weighted Mode	0.549413	0.24658	1.22416	0.147284	.	.	.	.	.
			Never smokers	MR-IVW	0.651464	0.493696	0.859649	0.00245429	.	87.8349	.	.	35.3179	0.124	NA	NA	NA	NA
				MR-Egger	1.02037	0.376075	2.76846	0.96853	0.651906	86.3195	-0.00938646	0.26463	35.3179
				MR Weighted Median	0.766908	0.526876	1.11629	0.165864	.	.	.	.	.
				MR Weighted Mode	0.926976	0.45102	1.9052	0.837147	.	.	.	.	.
		CPD	All participants	MR-IVW	1.06472	0.962197	1.17816	0.224754	.	57.7374	.	.	68.4428	0.379	NA	NA	NA	NA
				MR-Egger	1.02629	0.878002	1.19963	0.745942	0.966037	56.6696	0.00272205	0.322164	68.4428
				MR Weighted Median	1.03088	0.899109	1.18196	0.662963	.	.	.	.	.
				MR Weighted Mode	1.0533	0.937457	1.18345	0.386813	.	.	.	.	.
			Ever smokers	MR-IVW	1.17885	1.02857	1.35108	0.0180375	.	47.0918	.	.	68.4428	0.773	NA	NA	NA	NA
				MR-Egger	1.11957	0.907292	1.3815	0.297863	0.966037	46.3089	0.00313739	0.380256	68.4428
				MR Weighted Median	1.15055	0.958624	1.3809	0.132023	.	.	.	.	.
				MR Weighted Mode	1.15447	0.974825	1.36723	0.102659	.	.	.	.	.
			Current smokers	MR-IVW	1.48364	1.18078	1.86416	0.000707721	.	53.2644	.	.	68.4428	0.563	NA	NA	NA	NA
				MR-Egger	1.41628	0.996015	2.01387	0.0588046	0.966037	53.2594	0.000418459	0.944281	68.4428
				MR Weighted Median	1.43887	1.03246	2.00524	0.0316632	.	.	.	.	.
				MR Weighted Mode	1.53619	1.15729	2.03915	0.00466668	.	.	.	.	.
			Former smokers	MR-IVW	1.0247	0.863925	1.21539	0.77933	.	51.5034	.	.	68.4428	0.601	NA	NA	NA	NA
				MR-Egger	1.01377	0.779253	1.31886	0.9193	0.966037	51.1304	0.00270922	0.543975	68.4428
				MR Weighted Median	0.982762	0.773374	1.24884	0.88689	.	.	.	.	.
				MR Weighted Mode	0.952047	0.778094	1.16489	0.635315	.	.	.	.	.
			Never smokers	MR-IVW	0.899495	0.772332	1.04759	0.173171	.	56.3148	.	.	68.4428	0.42	NA	NA	NA	NA
				MR-Egger	0.896897	0.709124	1.13439	0.368659	0.966037	56.2403	0.00108282	0.792067	68.4428
				MR Weighted Median	0.891101	0.72218	1.09953	0.282298	.	.	.	.	.
				MR Weighted Mode	0.908903	0.748576	1.10357	0.339642	.	.	.	.	.
Depression	Two-exposure MVMR	DPW	All participants	MVMR-IVW	1.11338	0.836157	1.48252	0.463554	.	175.072	.	.	6.32465	0.004	NA	NA	NA	NA
				MVMR-Egger	1.13391	0.708333	1.81518	0.601513	.	175.072	0.9998	0.923566	6.32465
			Ever smokers	MVMR-IVW	0.980609	0.674828	1.42495	0.918359	.	166.323	.	.	6.32465	0.0235	NA	NA	NA	NA
				MVMR-Egger	1.11661	0.604683	2.06193	0.725067	.	166.323	0.998581	0.600981	6.32465
			Current smokers	MVMR-IVW	1.0544	0.587666	1.89183	0.859299	.	144.969	.	.	6.32465	0.178	NA	NA	NA	NA
				MVMR-Egger	0.72609	0.278751	1.89131	0.513428	.	144.969	1.00408	0.336545	6.32465
			Former smokers	MVMR-IVW	0.840405	0.537451	1.31413	0.447245	.	153.025	.	.	6.32465	0.091	NA	NA	NA	NA
				MVMR-Egger	1.23661	0.596176	2.565	0.56931	.	153.025	0.995784	0.192232	6.32465
			Never smokers	MVMR-IVW	1.0727	0.747059	1.54027	0.70443	.	125.134	.	.	6.32465	0.6265	NA	NA	NA	NA
				MVMR-Egger	0.992482	0.547761	1.79827	0.980184	.	125.134	1.00085	0.746696	6.32465
		YOS	All participants	MVMR-IVW	0.555932	0.454893	0.679412	6.35e-08	.	175.072	.	.	17.4186	0.004	NA	NA	NA	NA
				MVMR-Egger	0.591573	0.413524	0.846284	0.00474214	.	175.072	0.999072	0.681593	17.4186
			Ever smokers	MVMR-IVW	0.580311	0.446687	0.753909	7.91e-05	.	166.323	.	.	17.4186	0.0235	NA	NA	NA	NA
				MVMR-Egger	0.600998	0.376571	0.959175	0.0346573	.	166.323	0.999477	0.85937	17.4186
			Current smokers	MVMR-IVW	0.547235	0.36348	0.823888	0.0045376	.	144.969	.	.	17.4186	0.178	NA	NA	NA	NA
				MVMR-Egger	0.666105	0.320971	1.38236	0.277394	.	144.969	0.997068	0.52471	17.4186
			Former smokers	MVMR-IVW	0.665025	0.486246	0.909536	0.0118084	.	153.025	.	.	17.4186	0.091	NA	NA	NA	NA
				MVMR-Egger	0.621007	0.355036	1.08623	0.097314	.	153.025	1.00102	0.772104	17.4186
			Never smokers	MVMR-IVW	0.619103	0.480473	0.797732	0.000308176	.	125.134	.	.	17.4186	0.6265	NA	NA	NA	NA
				MVMR-Egger	0.646941	0.411403	1.01733	0.0615803	.	125.134	0.999343	0.818265	17.4186
Depression	Three-exposure MVMR	DPW	All participants	MVMR-IVW	1.06786	0.811122	1.40585	0.640427	.	213.571	.	.	5.16852	0.009	NA	NA	NA	NA
				MVMR-Egger	1.0529	0.687036	1.61359	0.81322	.	213.571	1.00015	0.932471	5.16852
			Ever smokers	MVMR-IVW	1.00449	0.705051	1.4311	0.980243	.	196.478	.	.	5.16852	0.0685	NA	NA	NA	NA
				MVMR-Egger	1.08742	0.627879	1.88329	0.765252	.	196.478	0.99918	0.711159	5.16852
			Current smokers	MVMR-IVW	1.09257	0.6205	1.9238	0.759439	.	178.987	.	.	5.16852	0.247	NA	NA	NA	NA
				MVMR-Egger	0.802631	0.334159	1.92787	0.623531	.	178.987	1.00319	0.36748	5.16852
			Former smokers	MVMR-IVW	0.855368	0.54928	1.33202	0.490327	.	198.887	.	.	5.16852	0.0555	NA	NA	NA	NA
				MVMR-Egger	1.12869	0.568818	2.23962	0.729593	.	198.887	0.997137	0.300213	5.16852
			Never smokers	MVMR-IVW	0.956271	0.663057	1.37915	0.811143	.	169.368	.	.	5.16852	0.4175	NA	NA	NA	NA
				MVMR-Egger	0.85425	0.484001	1.50773	0.587538	.	169.368	1.00117	0.610828	5.16852
		YOS	All participants	MVMR-IVW	0.550539	0.451561	0.671213	1.94e-08	.	213.571	.	.	14.5988	0.009	NA	NA	NA	NA
				MVMR-Egger	0.608821	0.440991	0.840523	0.0029657	.	213.571	0.998518	0.438981	14.5988
			Ever smokers	MVMR-IVW	0.603362	0.467543	0.778636	0.000148387	.	196.478	.	.	14.5988	0.0685	NA	NA	NA	NA
				MVMR-Egger	0.623211	0.411237	0.944448	0.0271243	.	196.478	0.999523	0.846738	14.5988
			Current smokers	MVMR-IVW	0.595293	0.396148	0.89455	0.01352	.	178.987	.	.	14.5988	0.247	NA	NA	NA	NA
				MVMR-Egger	0.613369	0.315701	1.1917	0.151062	.	178.987	0.99956	0.911	14.5988
			Former smokers	MVMR-IVW	0.6759	0.491194	0.930061	0.0172567	.	198.887	.	.	14.5988	0.0555	NA	NA	NA	NA
				MVMR-Egger	0.66681	0.396302	1.12196	0.128784	.	198.887	1.0002	0.948491	14.5988
			Never smokers	MVMR-IVW	0.57125	0.438714	0.743826	5.13442e-05	.	169.368	.	.	14.5988	0.4175	NA	NA	NA	NA
				MVMR-Egger	0.65233	0.424541	1.00234	0.0529416	.	169.368	0.998046	0.443417	14.5988
		CPD	All participants	MVMR-IVW	1.04204	0.874409	1.2418	0.645986	.	213.571	.	.	8.77134	0.009	-0.596857	0.101116	1.94198058348309e-08	NA
				MVMR-Egger	1.09666	0.87852	1.36896	0.416002	.	213.571	0.998883	0.460746	8.77134
			Ever smokers	MVMR-IVW	1.30949	1.04501	1.64092	0.0203375	.	196.478	.	.	8.77134	0.0685	-0.505238	0.130116	0.000148387	NA
				MVMR-Egger	1.48642	1.11891	1.97463	0.00690786	.	196.478	0.997229	0.153958	8.77134
			Current smokers	MVMR-IVW	1.57231	1.09833	2.25081	0.0144211	.	178.987	.	.	8.77134	0.247	-0.518701	0.207789	0.01352	NA
				MVMR-Egger	2.09409	1.3377	3.27819	0.00148056	.	178.987	0.993705	0.041295	8.77134
			Former smokers	MVMR-IVW	1.1601	0.874367	1.5392	0.304786	.	198.887	.	.	8.77134	0.0555	-0.391711	0.16286	0.0172567	NA
				MVMR-Egger	1.23915	0.866356	1.77235	0.241947	.	198.887	0.99856	0.555415	8.77134
			Never smokers	MVMR-IVW	0.757712	0.599831	0.957149	0.021145	.	169.368	.	.	8.77134	0.4175	-0.559928	0.134683	5.13441702613322e-05	NA
				MVMR-Egger	0.740468	0.550794	0.995459	0.0482163	.	169.368	1.0005	0.803162	8.77134
Abbreviations: DPW, drinks per week; YOS, years of schooling; CPD, cigarettes per day
Two exposure MVMR estimates the direct effect of DPW and YOS
