# Supplementary material for: Understanding the alcohol harm paradox: A multivariable mendelian randomization approach
Source: PLoS Genet. 2025 Aug 14;21(8):e1011824. doi: 10.1371/journal.pgen.1011824 (PMC12370186; doi:10.1371/journal.pgen.1011824)
Supplement: S9 Table — (XLSX) [file pgen.1011824.s011.xlsx]

## Sheet: Sheet1
S9 Table. Univariable and multivariable Mendelian randomisation analysis exploring the effects of drinks per week, years of schooling, and cigarettes per day on epilepsy.
														MR- or MVMR-PRESSO
Outcome	Analysis	Exposure	Smoking Status	Method	Odds Ratio	Lower Confidence Interval	Upper Confidence Interval	p-value	I2Gx	Q	Egger Intercept	Egger Intercept p-value	F Statistic	Global Test	Corrected Estimate	Corrected SD	Corrected p-value	Distortion Test
Epilepsy	MR	DPW	All participants	MR-IVW	1.90841	1.32652	2.74556	0.000496409	.	106.759	.	.	14.8687	0.198	NA	NA	NA	NA
				MR-Egger	2.41306	1.41138	4.12564	0.00185781	0.827189	104.637	-0.0055266	0.170646	14.8687
				MR Weighted Median	2.415	1.39096	4.19294	0.00173422	.	.	.	.	.
				MR Weighted Mode	2.46911	1.41757	4.30068	0.00200886	.	.	.	.	.
			Ever smokers	MR-IVW	2.66091	1.62232	4.36442	0.000105933	.	100.963	.	.	14.8687	0.3545	NA	NA	NA	NA
				MR-Egger	3.13536	1.5093	6.51325	0.00297971	0.827189	100.092	-0.00494781	0.368234	14.8687
				MR Weighted Median	3.14856	1.40934	7.03409	0.00516359	.	.	.	.	.
				MR Weighted Mode	2.8906	1.41435	5.90767	0.00465695	.	.	.	.	.
			Current smokers	MR-IVW	2.63852	1.01787	6.83955	0.0458846	.	114.882	.	.	14.8687	0.0915	NA	NA	NA	NA
				MR-Egger	2.08025	0.506287	8.54744	0.312717	0.827189	114.556	0.00551846	0.606262	14.8687
				MR Weighted Median	2.88699	0.648293	12.8564	0.164147	.	.	.	.	.
				MR Weighted Mode	2.20253	0.630586	7.69304	0.219514	.	.	.	.	.
			Former smokers	MR-IVW	2.71668	1.51222	4.88048	0.000826713	.	103.192	.	.	14.8687	0.3035	NA	NA	NA	NA
				MR-Egger	4.09311	1.73548	9.65354	0.00185731	0.827189	100.176	-0.011018	0.095808	14.8687
				MR Weighted Median	3.58037	1.37165	9.34571	0.00917232	.	.	.	.	.
				MR Weighted Mode	3.16881	1.35414	7.41528	0.00944462	.	.	.	.	.
			Never smokers	MR-IVW	1.33373	0.748433	2.37676	0.328589	.	121.687	.	.	14.8687	0.026	NA	NA	NA	NA
				MR-Egger	2.12744	0.908104	4.98401	0.0860469	0.827189	118.959	-0.00905529	0.145411	14.8687
				MR Weighted Median	2.43868	1.0421	5.70691	0.0398731	.	.	.	.	.
				MR Weighted Mode	2.47585	1.05426	5.81437	0.0405647	.	.	.	.	.
		YOS	All participants	MR-IVW	0.834301	0.603166	1.15401	0.273714	.	76.3742	.	.	35.3179	0.3725	NA	NA	NA	NA
				MR-Egger	2.72854	0.873928	8.51896	0.0883953	0.651906	73.0361	-0.0175367	0.0738352	35.3179
				MR Weighted Median	1.00386	0.625337	1.61151	0.987272	.	.	.	.	.
				MR Weighted Mode	1.11339	0.447727	2.76875	0.817902	.	.	.	.	.
			Ever smokers	MR-IVW	0.821228	0.51318	1.31419	0.411625	.	80.0081	.	.	35.3179	0.268	NA	NA	NA	NA
				MR-Egger	1.70286	0.31327	9.25636	0.539722	0.651906	79.3805	-0.0106743	0.452992	35.3179
				MR Weighted Median	0.736202	0.379599	1.4278	0.364833	.	.	.	.	.
				MR Weighted Mode	0.59621	0.172192	2.06436	0.417146	.	.	.	.	.
			Current smokers	MR-IVW	0.742332	0.303294	1.81691	0.514115	.	88.4461	.	.	35.3179	0.109	NA	NA	NA	NA
				MR-Egger	2.86216	0.113632	72.0918	0.525021	0.651906	87.8793	-0.0184241	0.497786	35.3179
				MR Weighted Median	0.919795	0.274475	3.08233	0.892212	.	.	.	.	.
				MR Weighted Mode	1.19766	0.124616	11.5104	0.8763	.	.	.	.	.
			Former smokers	MR-IVW	0.898718	0.527853	1.53015	0.694091	.	64.9936	.	.	35.3179	0.7425	NA	NA	NA	NA
				MR-Egger	1.46318	0.216086	9.90755	0.697703	0.651906	64.7555	-0.00787209	0.627072	35.3179
				MR Weighted Median	0.874168	0.400021	1.91032	0.735986	.	.	.	.	.
				MR Weighted Mode	0.758548	0.164744	3.49265	0.723859	.	.	.	.	.
			Never smokers	MR-IVW	0.893972	0.566785	1.41003	0.629752	.	63.2682	.	.	35.3179	0.7765	NA	NA	NA	NA
				MR-Egger	4.72733	0.918461	24.3316	0.0673387	0.651906	60.0119	-0.0249322	0.0753349	35.3179
				MR Weighted Median	1.13143	0.555586	2.30414	0.733624	.	.	.	.	.
				MR Weighted Mode	1.60111	0.382138	6.70846	0.521683	.	.	.	.	.
		CPD	All participants	MR-IVW	1.25746	0.988098	1.60025	0.0625111	.	88.0492	.	.	68.4428	0.003	NA	NA	NA	NA
				MR-Egger	1.11943	0.770922	1.6255	0.556177	0.966037	86.7328	0.00572905	0.373827	68.4428
				MR Weighted Median	1.22779	0.92604	1.62785	0.153856	.	.	.	.	.
				MR Weighted Mode	1.28533	1.00236	1.64819	0.0537399	.	.	.	.	.
			Ever smokers	MR-IVW	1.30208	0.971592	1.74499	0.0772163	.	65.8837	.	.	68.4428	0.1495	NA	NA	NA	NA
				MR-Egger	1.18756	0.753516	1.87163	0.462669	0.966037	65.5249	0.00419855	0.592298	68.4428
				MR Weighted Median	1.31422	0.882528	1.95707	0.178652	.	.	.	.	.
				MR Weighted Mode	1.35103	0.949234	1.9229	0.10143	.	.	.	.	.
			Current smokers	MR-IVW	1.33084	0.80809	2.19176	0.261493	.	56.8343	.	.	68.4428	0.3945	NA	NA	NA	NA
				MR-Egger	0.835416	0.391807	1.78128	0.643769	0.966037	53.6877	0.0225441	0.0837582	68.4428
				MR Weighted Median	0.921196	0.449634	1.88732	0.822518	.	.	.	.	.
				MR Weighted Mode	1.12081	0.643521	1.95209	0.688865	.	.	.	.	.
			Former smokers	MR-IVW	1.27004	0.888308	1.8158	0.189981	.	65.1074	.	.	68.4428	0.1565	NA	NA	NA	NA
				MR-Egger	1.40454	0.805719	2.44841	0.237009	0.966037	64.7494	-0.00502334	0.590586	68.4428
				MR Weighted Median	1.6163	1.00605	2.59673	0.0471516	.	.	.	.	.
				MR Weighted Mode	1.52037	1.00221	2.30641	0.0546994	.	.	.	.	.
			Never smokers	MR-IVW	1.22419	0.879497	1.70398	0.230555	.	73.2965	.	.	68.4428	0.055	NA	NA	NA	NA
				MR-Egger	1.10741	0.662499	1.85111	0.698908	0.966037	72.7603	0.0052638	0.534684	68.4428
				MR Weighted Median	1.40077	0.95226	2.06053	0.0869749	.	.	.	.	.
				MR Weighted Mode	1.29467	0.922457	1.81707	0.142045	.	.	.	.	.
Epilepsy	Two-exposure MVMR	DPW	All participants	MVMR-IVW	1.1695	0.723372	1.89078	0.524057	.	139.849	.	.	6.32465	0.271	NA	NA	NA	NA
				MVMR-Egger	2.19503	1.00872	4.77649	0.0496004	.	139.849	0.993138	0.0470699	6.32465
			Ever smokers	MVMR-IVW	1.78018	0.879621	3.60272	0.111256	.	152.362	.	.	6.32465	0.1035	NA	NA	NA	NA
				MVMR-Egger	4.97019	1.59501	15.4876	0.00651847	.	152.362	0.988835	0.0270143	6.32465
			Current smokers	MVMR-IVW	1.4996	0.39286	5.72421	0.554269	.	167.109	.	.	6.32465	0.0195	NA	NA	NA	NA
				MVMR-Egger	2.98695	0.332142	26.8617	0.330652	.	167.109	0.992501	0.438834	6.32465
			Former smokers	MVMR-IVW	1.8463	0.835108	4.08187	0.132222	.	134.691	.	.	6.32465	0.379	NA	NA	NA	NA
				MVMR-Egger	6.07811	1.69435	21.8038	0.00644417	.	134.691	0.987051	0.0224877	6.32465
			Never smokers	MVMR-IVW	0.707221	0.369466	1.35374	0.297619	.	123.244	.	.	6.32465	0.652	NA	NA	NA	NA
				MVMR-Egger	0.912347	0.314292	2.64841	0.866281	.	123.244	0.997219	0.555177	6.32465
		YOS	All participants	MVMR-IVW	0.817526	0.583912	1.14461	0.242767	.	139.849	.	.	17.4186	0.271	NA	NA	NA	NA
				MVMR-Egger	1.1125	0.611943	2.02251	0.727212	.	139.849	0.995408	0.224171	17.4186
			Ever smokers	MVMR-IVW	0.954962	0.582881	1.56456	0.855114	.	152.362	.	.	17.4186	0.1035	NA	NA	NA	NA
				MVMR-Egger	0.886456	0.367012	2.14108	0.789216	.	152.362	1.00111	0.841781	17.4186
			Current smokers	MVMR-IVW	0.763394	0.298931	1.94951	0.573445	.	167.109	.	.	17.4186	0.0195	NA	NA	NA	NA
				MVMR-Egger	1.52186	0.286642	8.07997	0.622833	.	167.109	0.989748	0.329394	17.4186
			Former smokers	MVMR-IVW	1.10709	0.635117	1.92979	0.720294	.	134.691	.	.	17.4186	0.379	NA	NA	NA	NA
				MVMR-Egger	0.742478	0.276129	1.99643	0.556195	.	134.691	1.00599	0.340325	17.4186
			Never smokers	MVMR-IVW	0.735441	0.466622	1.15913	0.187865	.	123.244	.	.	17.4186	0.652	NA	NA	NA	NA
				MVMR-Egger	1.47089	0.661104	3.27258	0.346049	.	123.244	0.989698	0.0419872	17.4186
Epilepsy	Three-exposure MVMR	DPW	All participants	MVMR-IVW	1.14346	0.696735	1.8766	0.596558	.	196.346	.	.	5.16852	0.061	NA	NA	NA	NA
				MVMR-Egger	1.71783	0.799499	3.69098	0.167437	.	196.346	0.995802	0.173638	5.16852
			Ever smokers	MVMR-IVW	1.78342	0.885712	3.59101	0.107091	.	198.365	.	.	5.16852	0.0475	NA	NA	NA	NA
				MVMR-Egger	3.36812	1.14494	9.90813	0.0287668	.	198.365	0.993449	0.132101	5.16852
			Current smokers	MVMR-IVW	1.29873	0.360396	4.68013	0.68993	.	202.141	.	.	5.16852	0.032	NA	NA	NA	NA
				MVMR-Egger	2.72035	0.373754	19.7999	0.324494	.	202.141	0.992395	0.340235	5.16852
			Former smokers	MVMR-IVW	1.96094	0.870649	4.41656	0.105915	.	186.808	.	.	5.16852	0.119	NA	NA	NA	NA
				MVMR-Egger	3.62714	1.03477	12.7141	0.0456866	.	186.808	0.993661	0.209675	5.16852
			Never smokers	MVMR-IVW	0.660511	0.336682	1.29581	0.229408	.	175.643	.	.	5.16852	0.2885	NA	NA	NA	NA
				MVMR-Egger	0.829673	0.291684	2.35994	0.72671	.	175.643	0.997646	0.576201	5.16852
		YOS	All participants	MVMR-IVW	0.804481	0.562928	1.14969	0.234063	.	196.346	.	.	14.5988	0.061	NA	NA	NA	NA
				MVMR-Egger	1.14663	0.643268	2.04387	0.643283	.	196.346	0.994791	0.129322	14.5988
			Ever smokers	MVMR-IVW	1.02604	0.619674	1.6989	0.920521	.	198.365	.	.	14.5988	0.0475	NA	NA	NA	NA
				MVMR-Egger	0.954575	0.419594	2.17165	0.911866	.	198.365	1.00106	0.8274	14.5988
			Current smokers	MVMR-IVW	0.916393	0.364174	2.30597	0.853108	.	202.141	.	.	14.5988	0.032	NA	NA	NA	NA
				MVMR-Egger	1.51074	0.336457	6.78349	0.590983	.	202.141	0.992666	0.409212	14.5988
			Former smokers	MVMR-IVW	1.13505	0.632247	2.03771	0.671888	.	186.808	.	.	14.5988	0.119	NA	NA	NA	NA
				MVMR-Egger	0.81437	0.314417	2.10929	0.672919	.	186.808	1.00491	0.38696	14.5988
			Never smokers	MVMR-IVW	0.660614	0.406415	1.07381	0.0962597	.	175.643	.	.	14.5988	0.2885	NA	NA	NA	NA
				MVMR-Egger	1.4485	0.665828	3.15119	0.351474	.	175.643	0.988497	0.0129749	14.5988
		CPD	All participants	MVMR-IVW	1.36668	0.996432	1.8745	0.0543314	.	196.346	.	.	8.77134	0.061	-0.217558	0.182167	0.234063	NA
				MVMR-Egger	1.46964	0.985329	2.192	0.0608324	.	196.346	0.998412	0.560629	8.77134
			Ever smokers	MVMR-IVW	1.57383	1.00742	2.45868	0.0479461	.	198.365	.	.	8.77134	0.0475	0.0257097	0.257281	0.920521	NA
				MVMR-Egger	1.77815	1.01142	3.1261	0.0471901	.	198.365	0.997331	0.488401	8.77134
			Current smokers	MVMR-IVW	2.47143	1.09627	5.57159	0.0305355	.	202.141	.	.	8.77134	0.032	-0.08731	0.470823	0.853108	NA
				MVMR-Egger	2.69497	0.963921	7.53469	0.0605079	.	202.141	0.998094	0.786832	8.77134
			Former smokers	MVMR-IVW	1.27228	0.757654	2.13645	0.363832	.	186.808	.	.	8.77134	0.119	0.126675	0.298546	0.671888	NA
				MVMR-Egger	1.48243	0.769551	2.8557	0.240915	.	186.808	0.996665	0.455522	8.77134
			Never smokers	MVMR-IVW	1.1972	0.7788	1.84038	0.413146	.	175.643	.	.	8.77134	0.2885	-0.414586	0.247855	0.0962597	NA
				MVMR-Egger	1.26265	0.732499	2.17651	0.40241	.	175.643	0.998836	0.754125	8.77134
Abbreviations: DPW, drinks per week; YOS, years of schooling; CPD, cigarettes per day
Two exposure MVMR estimates the direct effect of DPW and YOS
