# Supplementary material for: Understanding the alcohol harm paradox: A multivariable mendelian randomization approach
Source: PLoS Genet. 2025 Aug 14;21(8):e1011824. doi: 10.1371/journal.pgen.1011824 (PMC12370186; doi:10.1371/journal.pgen.1011824)
Supplement: S10 Table — (XLSX) [file pgen.1011824.s012.xlsx]

## Sheet: Sheet1
S10 Table. Univariable and multivariable Mendelian randomisation analysis exploring the effects of drinks per week, years of schooling, and cigarettes per day on influenza and pneumonia.
														MR- or MVMR-PRESSO
Outcome	Analysis	Exposure	Smoking Status	Method	Odds Ratio	Lower Confidence Interval	Upper Confidence Interval	p-value	I2Gx	Q	Egger Intercept	Egger Intercept p-value	F Statistic	Global Test	Corrected Estimate	Corrected SD	Corrected p-value	Distortion Test
Influenxa and Pneumonia	MR	DPW	All participants	MR-IVW	1.31716	1.03287	1.67969	0.0263697	.	144.67	.	.	14.8687	0.0015	0.275343	0.112701	0.016428	0.672
				MR-Egger	1.18197	0.824547	1.69434	0.365575	0.827189	144.16	0.00154144	0.565453	14.8687
				MR Weighted Median	1.35026	0.963133	1.893	0.0814929	.	.	.	.	.
				MR Weighted Mode	1.41243	1.05278	1.89495	0.023841	.	.	.	.	.
			Ever smokers	MR-IVW	1.5413	1.15013	2.06552	0.00377399	.	130.222	.	.	14.8687	0.0105	0.312002	0.136636	0.0246562	0.7535
				MR-Egger	1.69855	1.10211	2.61777	0.018691	0.827189	129.016	-0.00302017	0.351001	14.8687
				MR Weighted Median	1.75796	1.1734	2.63373	0.00623275	.	.	.	.	.
				MR Weighted Mode	1.74979	1.2064	2.53794	0.00416495	.	.	.	.	.
			Current smokers	MR-IVW	1.98568	1.14874	3.43237	0.0140255	.	139.739	.	.	14.8687	0.0005	0.44678	0.253167	0.080887	0.33
				MR-Egger	1.70863	0.758755	3.84763	0.199589	0.827189	139.269	0.00342043	0.574559	14.8687
				MR Weighted Median	2.16203	0.965186	4.84296	0.0609464	.	.	.	.	.
				MR Weighted Mode	1.73735	0.846236	3.56684	0.136195	.	.	.	.	.
			Former smokers	MR-IVW	1.37565	1.01743	1.85999	0.0382394	.	96.0705	.	.	14.8687	0.445	NA	NA	NA	NA
				MR-Egger	1.82797	1.17716	2.83858	0.00878093	0.827189	90.9459	-0.00746919	0.0258881	14.8687
				MR Weighted Median	1.63052	0.991508	2.68138	0.0540546	.	.	.	.	.
				MR Weighted Mode	1.55438	1.02455	2.35819	0.0412508	.	.	.	.	.
			Never smokers	MR-IVW	0.944965	0.665297	1.3422	0.75187	.	106.774	.	.	14.8687	0.1985	NA	NA	NA	NA
				MR-Egger	0.764882	0.454693	1.28668	0.315498	0.827189	105.284	0.00430058	0.251763	14.8687
				MR Weighted Median	0.990066	0.5708	1.7173	0.971658	.	.	.	.	.
				MR Weighted Mode	0.973664	0.592625	1.5997	0.916352	.	.	.	.	.
		YOS	All participants	MR-IVW	0.632424	0.525892	0.760536	1.12e-06	.	76.9604	.	.	35.3179	0.37	NA	NA	NA	NA
				MR-Egger	0.344484	0.179605	0.660722	0.00202198	0.651906	72.2366	0.0118658	0.0333184	35.3179
				MR Weighted Median	0.661279	0.505224	0.865537	0.00259971	.	.	.	.	.
				MR Weighted Mode	0.760274	0.446771	1.29377	0.315711	.	.	.	.	.
			Ever smokers	MR-IVW	0.598743	0.475496	0.753935	1.29e-05	.	69.9795	.	.	35.3179	0.6125	NA	NA	NA	NA
				MR-Egger	0.263654	0.115132	0.603774	0.00237627	0.651906	66.124	0.0137202	0.0534451	35.3179
				MR Weighted Median	0.480835	0.345201	0.66976	1.49e-05	.	.	.	.	.
				MR Weighted Mode	0.415344	0.217595	0.792806	0.0095512	.	.	.	.	.
			Current smokers	MR-IVW	0.71993	0.474668	1.09192	0.122054	.	59.5601	.	.	35.3179	0.876	NA	NA	NA	NA
				MR-Egger	0.445385	0.0995222	1.9932	0.293752	0.651906	59.2841	0.00663509	0.60095	35.3179
				MR Weighted Median	0.599411	0.322224	1.11504	0.106063	.	.	.	.	.
				MR Weighted Mode	0.728133	0.237401	2.23326	0.580733	.	.	.	.	.
			Former smokers	MR-IVW	0.598217	0.447988	0.798824	0.000497035	.	77.5621	.	.	35.3179	0.3405	NA	NA	NA	NA
				MR-Egger	0.234376	0.0843831	0.650985	0.00690691	0.651906	73.909	0.0160376	0.0632641	35.3179
				MR Weighted Median	0.665556	0.439224	1.00852	0.0548573	.	.	.	.	.
				MR Weighted Mode	0.726979	0.299973	1.76182	0.482495	.	.	.	.	.
			Never smokers	MR-IVW	0.815702	0.601952	1.10535	0.18887	.	84.4092	.	.	35.3179	0.1705	NA	NA	NA	NA
				MR-Egger	0.493502	0.165348	1.47292	0.209753	0.651906	82.2905	0.0129257	0.177588	35.3179
				MR Weighted Median	0.811534	0.522845	1.25962	0.351857	.	.	.	.	.
				MR Weighted Mode	0.813841	0.353543	1.87343	0.629705	.	.	.	.	.
		CPD	All participants	MR-IVW	1.89985	1.66152	2.17236	6.33e-21	.	83.3784	.	.	68.4428	0.0145	0.661912	0.05799	6.74782e-16	0.79
				MR-Egger	2.16851	1.77061	2.65582	1.72e-09	0.966037	79.7087	-0.00544071	0.124228	68.4428
				MR Weighted Median	2.13199	1.81837	2.49969	1.1e-20	.	.	.	.	.
				MR Weighted Mode	2.16702	1.89661	2.47599	4.3e-15	.	.	.	.	.
			Ever smokers	MR-IVW	2.68337	2.28972	3.14469	3.3e-34	.	71.165	.	.	68.4428	0.1055	NA	NA	NA	NA
				MR-Egger	3.37309	2.67614	4.25155	1.6e-13	0.966037	63.7897	-0.00987117	0.0165379	68.4428
				MR Weighted Median	3.19571	2.57954	3.95907	2.14e-26	.	.	.	.	.
				MR Weighted Mode	3.17512	2.65277	3.80033	1.12e-16	.	.	.	.	.
			Current smokers	MR-IVW	3.51219	2.68572	4.59298	4.41133e-20	.	62.905	.	.	68.4428	0.258	NA	NA	NA	NA
				MR-Egger	4.02346	2.65703	6.09261	3.9493e-08	0.966037	62.2337	-0.00537401	0.452911	68.4428
				MR Weighted Median	4.23713	2.94234	6.10168	8.47318e-15	.	.	.	.	.
				MR Weighted Mode	3.80061	2.71949	5.31152	4.76196e-10	.	.	.	.	.
			Former smokers	MR-IVW	2.36247	1.95864	2.84957	2.49866e-19	.	65.72	.	.	68.4428	0.1725	NA	NA	NA	NA
				MR-Egger	3.23113	2.47446	4.21918	3.72049e-11	0.966037	55.7852	-0.0137646	0.00335054	68.4428
				MR Weighted Median	2.86403	2.24289	3.65718	3.27473e-17	.	.	.	.	.
				MR Weighted Mode	2.90811	2.35948	3.58431	3.12e-13	.	.	.	.	.
			Never smokers	MR-IVW	1.07555	0.869987	1.32968	0.500947	.	76.5873	.	.	68.4428	0.0305	NA	NA	NA	NA
				MR-Egger	1.13038	0.812742	1.57217	0.47022	0.966037	76.3824	-0.00209127	0.707642	68.4428
				MR Weighted Median	1.0202	0.786874	1.32271	0.880021	.	.	.	.	.
				MR Weighted Mode	1.10335	0.871868	1.39628	0.417119	.	.	.	.	.
Influenxa and Pneumonia	Two-exposure MVMR	DPW	All participants	MVMR-IVW	1.27744	0.942919	1.73064	0.116381	.	170.045	.	.	6.32465	0.0085	NA	NA	NA	NA
				MVMR-Egger	1.33134	0.808417	2.19251	0.262914	.	170.045	0.999548	0.837822	6.32465
			Ever smokers	MVMR-IVW	1.35487	0.927236	1.97974	0.118927	.	162.844	.	.	6.32465	0.0315	0.238952	0.186365	0.202065	0.8975
				MVMR-Egger	1.80565	0.971374	3.35647	0.063988	.	162.844	0.996864	0.25348	6.32465
			Current smokers	MVMR-IVW	1.72579	0.900524	3.30734	0.102517	.	147.293	.	.	6.32465	0.1495	NA	NA	NA	NA
				MVMR-Egger	1.73035	0.59408	5.03988	0.316628	.	147.293	0.999971	0.995136	6.32465
			Former smokers	MVMR-IVW	1.15471	0.7547	1.76673	0.508528	.	142.889	.	.	6.32465	0.2295	NA	NA	NA	NA
				MVMR-Egger	1.73566	0.867947	3.47086	0.12132	.	142.889	0.995552	0.147776	6.32465
			Never smokers	MVMR-IVW	0.936485	0.595125	1.47365	0.77709	.	145.415	.	.	6.32465	0.1755	NA	NA	NA	NA
				MVMR-Egger	0.68689	0.327045	1.44267	0.323041	.	145.415	1.0034	0.303084	6.32465
		YOS	All participants	MVMR-IVW	0.599273	0.484453	0.741306	6.01e-06	.	170.045	.	.	17.4186	0.0085	NA	NA	NA	NA
				MVMR-Egger	0.465692	0.319646	0.678464	0.000113729	.	170.045	1.00378	0.11471	17.4186
			Ever smokers	MVMR-IVW	0.617574	0.473528	0.805439	0.000523311	.	162.844	.	.	17.4186	0.0315	-0.492705	0.129917	0.000227472	0.8975
				MVMR-Egger	0.39935	0.250659	0.636244	0.000175928	.	162.844	1.00654	0.0282969	17.4186
			Current smokers	MVMR-IVW	0.646347	0.409962	1.01903	0.062489	.	147.293	.	.	17.4186	0.1495	NA	NA	NA	NA
				MVMR-Egger	0.410905	0.183124	0.922013	0.0328521	.	147.293	1.00679	0.186581	17.4186
			Former smokers	MVMR-IVW	0.658364	0.488769	0.886804	0.00679316	.	142.889	.	.	17.4186	0.2295	NA	NA	NA	NA
				MVMR-Egger	0.426866	0.252666	0.721167	0.00183109	.	142.889	1.0065	0.0523889	17.4186
			Never smokers	MVMR-IVW	0.702288	0.511155	0.964889	0.0310045	.	145.415	.	.	17.4186	0.1755	NA	NA	NA	NA
				MVMR-Egger	0.673195	0.381731	1.1872	0.173936	.	145.415	1.00063	0.860004	17.4186
Influenxa and Pneumonia	Three-exposure MVMR	DPW	All participants	MVMR-IVW	1.27347	0.93857	1.72787	0.122368	.	221.872	.	.	5.16852	0.0025	NA	NA	NA	NA
				MVMR-Egger	1.45756	0.908277	2.33904	0.120352	.	221.872	0.998605	0.464566	5.16852
			Ever smokers	MVMR-IVW	1.32175	0.910367	1.91904	0.144429	.	202.437	.	.	5.16852	0.0265	NA	NA	NA	NA
				MVMR-Egger	1.82053	1.02416	3.23613	0.0427991	.	202.437	0.996696	0.154781	5.16852
			Current smokers	MVMR-IVW	1.74115	0.917131	3.30553	0.0918418	.	186.184	.	.	5.16852	0.13	NA	NA	NA	NA
				MVMR-Egger	2.10061	0.776945	5.67938	0.145455	.	186.184	0.998064	0.628656	5.16852
			Former smokers	MVMR-IVW	1.10797	0.728298	1.68556	0.632601	.	182.073	.	.	5.16852	0.1605	NA	NA	NA	NA
				MVMR-Egger	1.61154	0.843879	3.07753	0.150139	.	182.073	0.996133	0.138812	5.16852
			Never smokers	MVMR-IVW	0.984953	0.623812	1.55517	0.948204	.	195.475	.	.	5.16852	0.0695	NA	NA	NA	NA
				MVMR-Egger	0.839979	0.413593	1.70594	0.630153	.	195.475	1.00165	0.564721	5.16852
		YOS	All participants	MVMR-IVW	0.620789	0.498234	0.77349	3.56e-05	.	221.872	.	.	14.5988	0.0025	NA	NA	NA	NA
				MVMR-Egger	0.649812	0.454083	0.92991	0.0195693	.	221.872	0.999327	0.751662	14.5988
			Ever smokers	MVMR-IVW	0.673416	0.514768	0.880958	0.0044346	.	202.437	.	.	14.5988	0.0265	NA	NA	NA	NA
				MVMR-Egger	0.604771	0.390479	0.936664	0.0255592	.	202.437	1.00159	0.542022	14.5988
			Current smokers	MVMR-IVW	0.711655	0.448601	1.12896	0.150386	.	186.184	.	.	14.5988	0.13	NA	NA	NA	NA
				MVMR-Egger	0.710368	0.33469	1.50773	0.37442	.	186.184	1.00003	0.995239	14.5988
			Former smokers	MVMR-IVW	0.714528	0.528078	0.966809	0.030748	.	182.073	.	.	14.5988	0.1605	NA	NA	NA	NA
				MVMR-Egger	0.594584	0.363666	0.972129	0.0397465	.	182.073	1.00271	0.354047	14.5988
			Never smokers	MVMR-IVW	0.669506	0.481676	0.93058	0.0180441	.	195.475	.	.	14.5988	0.0695	NA	NA	NA	NA
				MVMR-Egger	0.837129	0.490282	1.42935	0.515753	.	195.475	0.996713	0.300577	14.5988
		CPD	All participants	MVMR-IVW	1.5453	1.27202	1.87729	2.06e-05	.	221.872	.	.	8.77134	0.0025	-0.476764	0.112205	3.55977473121321e-05	NA
				MVMR-Egger	1.77366	1.3895	2.26403	8.3e-06	.	221.872	0.996988	0.0717751	8.77134
			Ever smokers	MVMR-IVW	1.91048	1.50635	2.42304	3.02e-07	.	202.437	.	.	8.77134	0.0265	-0.395392	0.137065	0.0044346	NA
				MVMR-Egger	2.25009	1.66983	3.03198	3.17e-07	.	202.437	0.996424	0.0801094	8.77134
			Current smokers	MVMR-IVW	2.49897	1.66428	3.7523	1.79935e-05	.	186.184	.	.	8.77134	0.13	-0.340163	0.235438	0.150386	NA
				MVMR-Egger	3.02486	1.81275	5.04747	3.74655e-05	.	186.184	0.995801	0.231988	8.77134
			Former smokers	MVMR-IVW	1.65884	1.26905	2.16837	0.000288646	.	182.073	.	.	8.77134	0.1605	-0.336133	0.154275	0.030748	NA
				MVMR-Egger	1.97947	1.41385	2.77135	0.000103947	.	182.073	0.996146	0.0939622	8.77134
			Never smokers	MVMR-IVW	1.05137	0.785567	1.4071	0.736638	.	195.475	.	.	8.77134	0.0695	-0.401216	0.167994	0.0180441	NA
				MVMR-Egger	1.2077	0.836243	1.74416	0.315713	.	195.475	0.996972	0.227862	8.77134
Abbreviations: DPW, drinks per week; YOS, years of schooling; CPD, cigarettes per day
Two exposure MVMR estimates the direct effect of DPW and YOS
