# Supplementary material for: Understanding the alcohol harm paradox: A multivariable mendelian randomization approach
Source: PLoS Genet. 2025 Aug 14;21(8):e1011824. doi: 10.1371/journal.pgen.1011824 (PMC12370186; doi:10.1371/journal.pgen.1011824)
Supplement: S11 Table — (XLSX) [file pgen.1011824.s013.xlsx]

## Sheet: Sheet1
S11 Table. Univariable and multivariable Mendelian randomisation analysis exploring the effects of drinks per week, years of schooling, and cigarettes per day on ischaemic heart disease.
														MR- or MVMR-PRESSO
Outcome	Analysis	Exposure	Smoking Status	Method	Odds Ratio	Lower Confidence Interval	Upper Confidence Interval	p-value	I2Gx	Q	Egger Intercept	Egger Intercept p-value	F Statistic	Global Test	Corrected Estimate	Corrected SD	Corrected p-value	Distortion Test
Ischaemic Heart Disease	MR	DPW	All participants	MR-IVW	1.21646	0.996455	1.48504	0.0542159	.	275.05	.	.	14.8687	<5e-04	0.248008	0.0827756	0.00354184	0.4675
				MR-Egger	1.29372	0.962159	1.73953	0.0921404	0.827189	273.991	-0.00136949	0.548245	14.8687
				MR Weighted Median	1.41614	1.15479	1.73662	0.00082965	.	.	.	.	.
				MR Weighted Mode	1.41598	1.17309	1.70915	0.000506995	.	.	.	.	.
			Ever smokers	MR-IVW	1.12513	0.911442	1.38893	0.272586	.	190.736	.	.	14.8687	<5e-04	0.156113	0.0963777	0.108697	0.623
				MR-Egger	1.39784	1.03027	1.89653	0.0344453	0.827189	184.063	-0.00447368	0.0680482	14.8687
				MR Weighted Median	1.39383	1.07671	1.80435	0.0116977	.	.	.	.	.
				MR Weighted Mode	1.40627	1.12657	1.75541	0.00344807	.	.	.	.	.
			Current smokers	MR-IVW	0.81283	0.577242	1.14457	0.235327	.	103.404	.	.	14.8687	0.273	NA	NA	NA	NA
				MR-Egger	0.832979	0.501012	1.38491	0.48313	0.827189	103.318	0.00107991	0.780549	14.8687
				MR Weighted Median	0.914005	0.532357	1.56925	0.744378	.	.	.	.	.
				MR Weighted Mode	0.854765	0.520253	1.40436	0.537337	.	.	.	.	.
			Former smokers	MR-IVW	1.24992	0.997007	1.56699	0.0531111	.	168.752	.	.	14.8687	<5e-04	0.233383	0.106771	0.0313398	0.671
				MR-Egger	1.6615	1.20231	2.29606	0.00286793	0.827189	158.384	-0.00631766	0.0148951	14.8687
				MR Weighted Median	1.62032	1.20476	2.17922	0.00141267	.	.	.	.	.
				MR Weighted Mode	1.67241	1.24375	2.24881	0.00103594	.	.	.	.	.
			Never smokers	MR-IVW	1.29354	1.01261	1.65241	0.0393706	.	165.035	.	.	14.8687	<5e-04	0.282667	0.120321	0.0209035	0.784
				MR-Egger	1.23292	0.855667	1.7765	0.264555	0.827189	164.887	0.000816926	0.771997	14.8687
				MR Weighted Median	1.53855	1.09558	2.16061	0.0128855	.	.	.	.	.
				MR Weighted Mode	1.61271	1.19328	2.17958	0.0025841	.	.	.	.	.
		YOS	All participants	MR-IVW	0.610555	0.529296	0.704289	1.28e-11	.	118.587	.	.	35.3179	0.0005	-0.510714	0.068976	1.97421e-10	0.751
				MR-Egger	0.826905	0.495651	1.37954	0.469129	0.651906	116.867	-0.00441609	0.306799	35.3179
				MR Weighted Median	0.623119	0.513789	0.755714	1.54e-06	.	.	.	.	.
				MR Weighted Mode	0.645303	0.413305	1.00753	0.0579797	.	.	.	.	.
			Ever smokers	MR-IVW	0.648312	0.553421	0.759473	7.98e-08	.	87.3848	.	.	35.3179	0.1365	NA	NA	NA	NA
				MR-Egger	0.811687	0.458873	1.43577	0.475758	0.651906	87.0445	-0.00256656	0.597367	35.3179
				MR Weighted Median	0.651148	0.523374	0.810115	0.000118371	.	.	.	.	.
				MR Weighted Mode	0.631894	0.405804	0.983947	0.0459356	.	.	.	.	.
			Current smokers	MR-IVW	0.624546	0.459066	0.849676	0.00272463	.	68.2684	.	.	35.3179	0.65	NA	NA	NA	NA
				MR-Egger	0.863237	0.285215	2.61269	0.79541	0.651906	67.7555	-0.0066843	0.476208	35.3179
				MR Weighted Median	0.580276	0.367092	0.917265	0.0198242	.	.	.	.	.
				MR Weighted Mode	0.355672	0.135793	0.931579	0.0388967	.	.	.	.	.
			Former smokers	MR-IVW	0.664231	0.550893	0.800887	1.82e-05	.	96.6795	.	.	35.3179	0.038	NA	NA	NA	NA
				MR-Egger	0.807732	0.411037	1.58728	0.537593	0.651906	96.5982	-0.00142228	0.806303	35.3179
				MR Weighted Median	0.668136	0.516768	0.86384	0.00209294	.	.	.	.	.
				MR Weighted Mode	0.637342	0.379978	1.06902	0.0921818	.	.	.	.	.
			Never smokers	MR-IVW	0.622992	0.506155	0.766799	7.98e-06	.	98.6715	.	.	35.3179	0.023	NA	NA	NA	NA
				MR-Egger	0.840462	0.397603	1.77659	0.650432	0.651906	97.7535	-0.00512453	0.413639	35.3179
				MR Weighted Median	0.652291	0.489813	0.868665	0.00346305	.	.	.	.	.
				MR Weighted Mode	0.667565	0.398397	1.11859	0.129359	.	.	.	.	.
		CPD	All participants	MR-IVW	0.943259	0.818855	1.08656	0.418218	.	220.341	.	.	68.4428	<5e-04	-0.0680717	0.0437341	0.1263	0.943
				MR-Egger	0.70702	0.58395	0.856028	0.000892706	0.966037	165.985	0.0129181	0.000114797	68.4428
				MR Weighted Median	0.871389	0.784319	0.968123	0.0103725	.	.	.	.	.
				MR Weighted Mode	0.877179	0.802945	0.958277	0.00558742	.	.	.	.	.
			Ever smokers	MR-IVW	1.1075	0.955292	1.28395	0.175857	.	134.344	.	.	68.4428	<5e-04	0.12573	0.0538508	0.0235294	0.6245
				MR-Egger	0.88106	0.711759	1.09063	0.25078	0.966037	116.91	0.00955726	0.00689962	68.4428
				MR Weighted Median	1.10918	0.970267	1.26798	0.129047	.	.	.	.	.
				MR Weighted Mode	1.09911	0.974429	1.23976	0.130671	.	.	.	.	.
			Current smokers	MR-IVW	1.06272	0.840809	1.34321	0.610708	.	86.9411	.	.	68.4428	0.006	NA	NA	NA	NA
				MR-Egger	0.882251	0.616673	1.2622	0.496395	0.966037	83.1509	0.00943679	0.126064	68.4428
				MR Weighted Median	0.995709	0.765761	1.29471	0.974395	.	.	.	.	.
				MR Weighted Mode	1.08994	0.851185	1.39565	0.498151	.	.	.	.	.
			Former smokers	MR-IVW	1.10253	0.943513	1.28834	0.219341	.	119.291	.	.	68.4428	<5e-04	0.109772	0.0562986	0.0567048	0.8215
				MR-Egger	0.875848	0.698391	1.0984	0.257085	0.966037	106.967	0.00911652	0.0167209	68.4428
				MR Weighted Median	1.0753	0.924195	1.2511	0.347398	.	.	.	.	.
				MR Weighted Mode	1.05435	0.921573	1.20625	0.444771	.	.	.	.	.
			Never smokers	MR-IVW	0.721659	0.61541	0.846251	5.96e-05	.	123.247	.	.	68.4428	<5e-04	-0.302224	0.0713897	9.18685e-05	0.445
				MR-Egger	0.505944	0.410827	0.623084	6.96e-08	0.966037	87.8851	0.016549	2.51e-05	68.4428
				MR Weighted Median	0.632354	0.534188	0.748561	1.01e-07	.	.	.	.	.
				MR Weighted Mode	0.634249	0.548334	0.733625	1.7e-07	.	.	.	.	.
Ischaemic Heart Disease	Two-exposure MVMR	DPW	All participants	MVMR-IVW	1.11069	0.868553	1.42032	0.404264	.	288.586	.	.	6.32465	<5e-04	0.148874	0.120243	0.217924	0.9385
				MVMR-Egger	1.07833	0.719925	1.61517	0.715069	.	288.586	1.00032	0.856533	6.32465
			Ever smokers	MVMR-IVW	1.02509	0.780666	1.34603	0.858778	.	211.565	.	.	6.32465	<5e-04	NA	NA	NA	NA
				MVMR-Egger	1.02204	0.653309	1.59888	0.924084	.	211.565	1.00003	0.986884	6.32465
			Current smokers	MVMR-IVW	0.875461	0.551045	1.39087	0.574313	.	136.569	.	.	6.32465	0.3655	NA	NA	NA	NA
				MVMR-Egger	0.584395	0.27446	1.24433	0.165967	.	136.569	1.00442	0.1879	6.32465
			Former smokers	MVMR-IVW	1.08749	0.804027	1.47089	0.587124	.	203.22	.	.	6.32465	<5e-04	NA	NA	NA	NA
				MVMR-Egger	1.22324	0.745317	2.00762	0.426822	.	203.22	0.998714	0.557645	6.32465
			Never smokers	MVMR-IVW	1.08295	0.786776	1.49061	0.625768	.	196.955	.	.	6.32465	<5e-04	NA	NA	NA	NA
				MVMR-Egger	1.04343	0.617221	1.76396	0.874143	.	196.955	1.00041	0.861158	6.32465
		YOS	All participants	MVMR-IVW	0.618899	0.52097	0.735237	2.31e-07	.	288.586	.	.	17.4186	<5e-04	-0.485552	0.0831222	3.98e-08	0.9385
				MVMR-Egger	0.666011	0.489795	0.905625	0.0106268	.	288.586	0.998904	0.572604	17.4186
			Ever smokers	MVMR-IVW	0.680756	0.562542	0.823813	0.000126279	.	211.565	.	.	17.4186	<5e-04	NA	NA	NA	NA
				MVMR-Egger	0.692314	0.492402	0.973387	0.0363249	.	211.565	0.999748	0.906993	17.4186
			Current smokers	MVMR-IVW	0.580441	0.4198	0.802554	0.0012849	.	136.569	.	.	17.4186	0.3655	NA	NA	NA	NA
				MVMR-Egger	0.733881	0.412125	1.30684	0.295214	.	136.569	0.996503	0.337336	17.4186
			Former smokers	MVMR-IVW	0.722836	0.585035	0.893095	0.00315684	.	203.22	.	.	17.4186	<5e-04	NA	NA	NA	NA
				MVMR-Egger	0.687529	0.471266	1.00303	0.0540212	.	203.22	1.00075	0.753883	17.4186
			Never smokers	MVMR-IVW	0.60765	0.48577	0.760111	2.59e-05	.	196.955	.	.	17.4186	<5e-04	NA	NA	NA	NA
				MVMR-Egger	0.682097	0.457624	1.01668	0.0625147	.	196.955	0.998275	0.493826	17.4186
Ischaemic Heart Disease	Three-exposure MVMR	DPW	All participants	MVMR-IVW	1.07982	0.832622	1.40041	0.563378	.	423.577	.	.	5.16852	<5e-04	0.0288099	0.0833177	0.729943	0.96783
				MVMR-Egger	0.948461	0.634013	1.41886	0.797112	.	423.577	1.00134	0.409439	5.16852
			Ever smokers	MVMR-IVW	1.00749	0.757949	1.33919	0.959075	.	304.285	.	.	5.16852	<5e-04	NA	NA	NA	NA
				MVMR-Egger	0.892795	0.574355	1.38779	0.615023	.	304.285	1.00125	0.482633	5.16852
			Current smokers	MVMR-IVW	0.879353	0.542043	1.42657	0.60318	.	197.52	.	.	5.16852	0.0535	NA	NA	NA	NA
				MVMR-Egger	0.530934	0.252187	1.11778	0.0974304	.	197.52	1.00522	0.0836758	5.16852
			Former smokers	MVMR-IVW	1.06152	0.777713	1.44889	0.707295	.	284.783	.	.	5.16852	<5e-04	NA	NA	NA	NA
				MVMR-Egger	1.04826	0.646792	1.69891	0.848525	.	284.783	1.00013	0.946758	5.16852
			Never smokers	MVMR-IVW	1.0424	0.752545	1.44388	0.803066	.	270.821	.	.	5.16852	<5e-04	0.0999431	0.106691	0.350248	0.62383
				MVMR-Egger	0.920589	0.555416	1.52586	0.748655	.	270.821	1.00129	0.528636	5.16852
		YOS	All participants	MVMR-IVW	0.58478	0.484869	0.705277	8.13e-08	.	423.577	.	.	14.5988	<5e-04	0.0616532	0.130751	0.637879	0.96783
				MVMR-Egger	0.620522	0.457303	0.841997	0.00254609	.	423.577	0.999126	0.629541	14.5988
			Ever smokers	MVMR-IVW	0.645346	0.525706	0.792213	4.57e-05	.	304.285	.	.	14.5988	<5e-04	NA	NA	NA	NA
				MVMR-Egger	0.658531	0.471422	0.919905	0.0153431	.	304.285	0.999702	0.8806	14.5988
			Current smokers	MVMR-IVW	0.549986	0.388234	0.779131	0.000951212	.	197.52	.	.	14.5988	0.0535	NA	NA	NA	NA
				MVMR-Egger	0.747906	0.425121	1.31578	0.314995	.	197.52	0.995484	0.178041	14.5988
			Former smokers	MVMR-IVW	0.683628	0.546327	0.855434	0.00108668	.	284.783	.	.	14.5988	<5e-04	NA	NA	NA	NA
				MVMR-Egger	0.637495	0.442452	0.918519	0.016771	.	284.783	1.00103	0.634949	14.5988
			Never smokers	MVMR-IVW	0.569215	0.450061	0.719915	5.36e-06	.	270.821	.	.	14.5988	<5e-04	0.0228949	0.156368	0.88377	0.62383
				MVMR-Egger	0.612115	0.417511	0.897425	0.0128748	.	270.821	0.99893	0.637403	14.5988
		CPD	All participants	MVMR-IVW	1.02543	0.86875	1.21037	0.766952	.	423.577	.	.	8.77134	<5e-04	-0.53652	0.0955898	8.13297408390209e-08	0.96783
				MVMR-Egger	0.953866	0.773766	1.17589	0.658775	.	423.577	1.00158	0.268791	8.77134
			Ever smokers	MVMR-IVW	1.07451	0.896243	1.28824	0.438567	.	304.285	.	.	8.77134	<5e-04	-0.437969	0.104614	4.57290256357437e-05	NA
				MVMR-Egger	1.03821	0.82521	1.30618	0.749317	.	304.285	1.00075	0.631519	8.77134
			Current smokers	MVMR-IVW	1.02727	0.755853	1.39614	0.863757	.	197.52	.	.	8.77134	0.0535	-0.597862	0.177697	0.000951212	NA
				MVMR-Egger	0.82771	0.563567	1.21566	0.33634	.	197.52	1.00477	0.072533	8.77134
			Former smokers	MVMR-IVW	1.07333	0.879989	1.30915	0.485934	.	284.783	.	.	8.77134	<5e-04	-0.380342	0.114386	0.00108668	NA
				MVMR-Egger	1.10397	0.858447	1.41972	0.44196	.	284.783	0.999385	0.720049	8.77134
			Never smokers	MVMR-IVW	0.922137	0.74904	1.13524	0.44582	.	270.821	.	.	8.77134	<5e-04	-0.563497	0.119834	5.36034654414937e-06	0.62383
				MVMR-Egger	0.825059	0.634961	1.07207	0.151985	.	270.821	1.00244	0.174711	8.77134
Abbreviations: DPW, drinks per week; YOS, years of schooling; CPD, cigarettes per day
Two exposure MVMR estimates the direct effect of DPW and YOS
