# Supplementary material for: Understanding the alcohol harm paradox: A multivariable mendelian randomization approach
Source: PLoS Genet. 2025 Aug 14;21(8):e1011824. doi: 10.1371/journal.pgen.1011824 (PMC12370186; doi:10.1371/journal.pgen.1011824)
Supplement: S12 Table — (XLSX) [file pgen.1011824.s014.xlsx]

## Sheet: Sheet1
S12 Table. Univariable and multivariable Mendelian randomisation analysis exploring the effects of drinks per week, years of schooling, and cigarettes per day on viral hepatitis.
														MR- or MVMR-PRESSO
Outcome	Analysis	Exposure	Smoking Status	Method	Odds Ratio	Lower Confidence Interval	Upper Confidence Interval	p-value	I2Gx	Q	Egger Intercept	Egger Intercept p-value	F Statistic	Global Test	Corrected Estimate	Corrected SD	Corrected p-value	Distortion Test
Viral Hepatitis	MR	DPW	All participants	MR-IVW	1.35903	0.523732	3.52656	0.528323	.	119.815	.	.	14.8687	0.0535	NA	NA	NA	NA
				MR-Egger	0.712816	0.17492	2.9048	0.638004	0.827189	118.617	0.0103434	0.332342	14.8687
				MR Weighted Median	0.802223	0.195515	3.29162	0.759643	.	.	.	.	.
				MR Weighted Mode	0.766636	0.214538	2.73951	0.683627	.	.	.	.	.
			Ever smokers	MR-IVW	1.48013	0.525906	4.16576	0.457628	.	87.2119	.	.	14.8687	0.7035	NA	NA	NA	NA
				MR-Egger	0.687481	0.149936	3.15221	0.630912	0.827189	86.2106	0.0114116	0.319563	14.8687
				MR Weighted Median	0.567652	0.111867	2.88046	0.494405	.	.	.	.	.
				MR Weighted Mode	0.665343	0.139012	3.18448	0.611403	.	.	.	.	.
			Current smokers	MR-IVW	0.363133	0.0772567	1.70685	0.199529	.	92.332	.	.	14.8687	0.56	NA	NA	NA	NA
				MR-Egger	0.0655966	0.00667756	0.644384	0.0219411	0.827189	89.1237	0.0305322	0.0764853	14.8687
				MR Weighted Median	0.112203	0.00776088	1.62217	0.108485	.	.	.	.	.
				MR Weighted Mode	0.10706	0.0106012	1.08119	0.0618169	.	.	.	.	.
			Former smokers	MR-IVW	2.89289	0.720196	11.6202	0.134307	.	94.233	.	.	14.8687	0.5105	NA	NA	NA	NA
				MR-Egger	2.33846	0.302715	18.0644	0.417834	0.827189	94.2327	0.000258466	0.986598	14.8687
				MR Weighted Median	1.24178	0.136267	11.3162	0.847681	.	.	.	.	.
				MR Weighted Mode	2.36802	0.327323	17.1315	0.395713	.	.	.	.	.
			Never smokers	MR-IVW	0.752476	0.121309	4.66757	0.760047	.	149.072	.	.	14.8687	0.0015	NA	NA	NA	NA
				MR-Egger	0.628724	0.0412519	9.58244	0.739323	0.827189	149.022	0.00380125	0.859596	14.8687
				MR Weighted Median	1.58223	0.130469	19.1882	0.71856	.	.	.	.	.
				MR Weighted Mode	1.09968	0.0957465	12.6301	0.939375	.	.	.	.	.
		YOS	All participants	MR-IVW	0.819467	0.357703	1.87733	0.637812	.	80.0783	.	.	35.3179	0.2585	NA	NA	NA	NA
				MR-Egger	3.86453	0.196756	75.9039	0.376601	0.651906	78.2929	-0.0319437	0.204175	35.3179
				MR Weighted Median	1.00496	0.308841	3.27014	0.993437	.	.	.	.	.
				MR Weighted Mode	0.975188	0.0846828	11.23	0.983979	.	.	.	.	.
			Ever smokers	MR-IVW	0.909548	0.343828	2.40608	0.848511	.	74.9963	.	.	35.3179	0.407	NA	NA	NA	NA
				MR-Egger	44.4578	1.43186	1380.37	0.0338151	0.651906	68.7648	-0.0723247	0.0148403	35.3179
				MR Weighted Median	0.826211	0.193793	3.52243	0.796375	.	.	.	.	.
				MR Weighted Mode	0.102769	0.00473884	2.22869	0.151612	.	.	.	.	.
			Current smokers	MR-IVW	1.33146	0.320749	5.52698	0.693433	.	63.2584	.	.	35.3179	0.7775	NA	NA	NA	NA
				MR-Egger	178.714	1.06719	29927.9	0.0510767	0.651906	59.9376	-0.0786454	0.0725623	35.3179
				MR Weighted Median	4.31687	0.530507	35.1275	0.171519	.	.	.	.	.
				MR Weighted Mode	17.7982	0.23169	1367.24	0.197873	.	.	.	.	.
			Former smokers	MR-IVW	0.852133	0.202434	3.587	0.827273	.	93.0261	.	.	35.3179	0.057	NA	NA	NA	NA
				MR-Egger	17.3055	0.100281	2986.41	0.281696	0.651906	90.1399	-0.0662206	0.13331	35.3179
				MR Weighted Median	1.0609	0.138732	8.11283	0.95458	.	.	.	.	.
				MR Weighted Mode	2.17918	0.0231682	204.971	0.737865	.	.	.	.	.
			Never smokers	MR-IVW	0.832975	0.169532	4.09271	0.821978	.	90.8784	.	.	35.3179	0.0715	NA	NA	NA	NA
				MR-Egger	0.0138378	4.74e-05	4.04246	0.14396	0.651906	88.5387	0.0656068	0.172053	35.3179
				MR Weighted Median	1.03368	0.112284	9.516	0.976666	.	.	.	.	.
				MR Weighted Mode	25.1141	0.0733932	8593.68	0.282606	.	.	.	.	.
		CPD	All participants	MR-IVW	0.884034	0.548118	1.42582	0.613272	.	44.7076	.	.	68.4428	0.852	NA	NA	NA	NA
				MR-Egger	0.602007	0.288147	1.25773	0.183622	0.966037	42.6395	0.0178851	0.156286	68.4428
				MR Weighted Median	0.905017	0.456101	1.79578	0.77529	.	.	.	.	.
				MR Weighted Mode	0.879143	0.496484	1.55673	0.660634	.	.	.	.	.
			Ever smokers	MR-IVW	0.614111	0.343971	1.09641	0.099194	.	45.3056	.	.	68.4428	0.806	NA	NA	NA	NA
				MR-Egger	0.395267	0.161741	0.965963	0.0475367	0.966037	43.2734	0.0214847	0.159861	68.4428
				MR Weighted Median	0.614516	0.274962	1.37339	0.235336	.	.	.	.	.
				MR Weighted Mode	0.560048	0.276681	1.13363	0.113793	.	.	.	.	.
			Current smokers	MR-IVW	0.244044	0.0999769	0.595712	0.00195041	.	55.8577	.	.	68.4428	0.4555	NA	NA	NA	NA
				MR-Egger	0.108218	0.0278833	0.420004	0.00239562	0.966037	53.3787	0.035287	0.122626	68.4428
				MR Weighted Median	0.154285	0.0463819	0.513214	0.00230508	.	.	.	.	.
				MR Weighted Mode	0.1246	0.0443318	0.350206	0.000260661	.	.	.	.	.
			Former smokers	MR-IVW	1.32565	0.60536	2.90296	0.480873	.	54.814	.	.	68.4428	0.4835	NA	NA	NA	NA
				MR-Egger	1.23178	0.363269	4.17677	0.739438	0.966037	54.6908	0.00712056	0.731064	68.4428
				MR Weighted Median	2.41549	0.803505	7.26143	0.116316	.	.	.	.	.
				MR Weighted Mode	1.63219	0.678523	3.92624	0.279541	.	.	.	.	.
			Never smokers	MR-IVW	1.85874	0.788635	4.38086	0.156437	.	38.4348	.	.	68.4428	0.9555	NA	NA	NA	NA
				MR-Egger	1.4029	0.374255	5.2588	0.617945	0.966037	38.2245	0.0102348	0.648371	68.4428
				MR Weighted Median	1.79061	0.588629	5.44705	0.304735	.	.	.	.	.
				MR Weighted Mode	2.10904	0.777563	5.72048	0.14936	.	.	.	.	.
Viral Hepatitis	Two-exposure MVMR	DPW	All participants	MVMR-IVW	1.18625	0.344601	4.08353	0.786967	.	149.334	.	.	6.32465	0.1255	NA	NA	NA	NA
				MVMR-Egger	1.3675	0.179403	10.4238	0.763113	.	149.334	0.998446	0.862679	6.32465
			Ever smokers	MVMR-IVW	1.2292	0.311888	4.84445	0.768525	.	125.126	.	.	6.32465	0.6385	NA	NA	NA	NA
				MVMR-Egger	1.47243	0.154741	14.0109	0.736954	.	125.126	0.998028	0.843023	6.32465
			Current smokers	MVMR-IVW	1.47069	0.195851	11.0438	0.708272	.	121.799	.	.	6.32465	0.714	NA	NA	NA	NA
				MVMR-Egger	0.64287	0.0235049	17.5828	0.793954	.	121.799	1.00908	0.536926	6.32465
			Former smokers	MVMR-IVW	0.827435	0.11696	5.85369	0.849788	.	140.713	.	.	6.32465	0.2575	NA	NA	NA	NA
				MVMR-Egger	1.91058	0.0771861	47.2925	0.693172	.	140.713	0.990888	0.519606	6.32465
			Never smokers	MVMR-IVW	0.67252	0.0601976	7.51332	0.747821	.	176.891	.	.	6.32465	0.0065	NA	NA	NA	NA
				MVMR-Egger	0.617579	0.0116969	32.6074	0.81214	.	176.891	1.00093	0.957665	6.32465
		YOS	All participants	MVMR-IVW	0.62503	0.262921	1.48586	0.28942	.	149.334	.	.	17.4186	0.1255	NA	NA	NA	NA
				MVMR-Egger	1.09807	0.23484	5.13434	0.905555	.	149.334	0.991616	0.38825	17.4186
			Ever smokers	MVMR-IVW	0.858357	0.328518	2.24273	0.755769	.	125.126	.	.	17.4186	0.6385	NA	NA	NA	NA
				MVMR-Egger	1.51677	0.273861	8.40058	0.634158	.	125.126	0.991529	0.432089	17.4186
			Current smokers	MVMR-IVW	1.25503	0.306055	5.14645	0.752877	.	121.799	.	.	17.4186	0.714	NA	NA	NA	NA
				MVMR-Egger	5.33268	0.435977	65.227	0.19244	.	121.799	0.978624	0.173456	17.4186
			Former smokers	MVMR-IVW	0.812502	0.206395	3.19853	0.766947	.	140.713	.	.	17.4186	0.2575	NA	NA	NA	NA
				MVMR-Egger	0.646605	0.0559465	7.47319	0.727508	.	140.713	1.00342	0.825343	17.4186
			Never smokers	MVMR-IVW	0.39359	0.0725481	2.13531	0.281799	.	176.891	.	.	17.4186	0.0065	NA	NA	NA	NA
				MVMR-Egger	0.58932	0.0287822	12.0664	0.731946	.	176.891	0.993988	0.751889	17.4186
Viral Hepatitis	Three-exposure MVMR	DPW	All participants	MVMR-IVW	1.04989	0.321099	3.43279	0.935899	.	181.851	.	.	5.16852	0.2255	NA	NA	NA	NA
				MVMR-Egger	1.93813	0.309299	12.1447	0.480724	.	181.851	0.993683	0.392248	5.16852
			Ever smokers	MVMR-IVW	1.13192	0.296297	4.32418	0.856425	.	158.437	.	.	5.16852	0.6965	NA	NA	NA	NA
				MVMR-Egger	2.21755	0.278101	17.6825	0.453212	.	158.437	0.993073	0.406695	5.16852
			Current smokers	MVMR-IVW	1.06663	0.151767	7.49639	0.948379	.	150.931	.	.	5.16852	0.817	NA	NA	NA	NA
				MVMR-Egger	0.882268	0.0427443	18.2105	0.935461	.	150.931	1.00196	0.872322	5.16852
			Former smokers	MVMR-IVW	0.936791	0.133379	6.57956	0.947731	.	185.203	.	.	5.16852	0.169	NA	NA	NA	NA
				MVMR-Egger	3.32843	0.163253	67.8604	0.435483	.	185.203	0.986977	0.281724	5.16852
			Never smokers	MVMR-IVW	0.57547	0.0606331	5.4618	0.630952	.	203.746	.	.	5.16852	0.0285	NA	NA	NA	NA
				MVMR-Egger	0.687249	0.0208778	22.6226	0.833619	.	203.746	0.998167	0.896375	5.16852
		YOS	All participants	MVMR-IVW	0.597359	0.254346	1.40296	0.238587	.	181.851	.	.	14.5988	0.2255	NA	NA	NA	NA
				MVMR-Egger	0.552339	0.137326	2.22156	0.4044	.	181.851	1.00116	0.888849	14.5988
			Ever smokers	MVMR-IVW	0.804873	0.306434	2.11406	0.660088	.	158.437	.	.	14.5988	0.6965	NA	NA	NA	NA
				MVMR-Egger	0.696448	0.144304	3.36124	0.652968	.	158.437	1.00213	0.819508	14.5988
			Current smokers	MVMR-IVW	1.04067	0.255691	4.23557	0.955674	.	150.931	.	.	14.5988	0.817	NA	NA	NA	NA
				MVMR-Egger	1.64089	0.166586	16.163	0.671868	.	150.931	0.993317	0.621375	14.5988
			Former smokers	MVMR-IVW	0.834454	0.204789	3.40016	0.800963	.	185.203	.	.	14.5988	0.169	NA	NA	NA	NA
				MVMR-Egger	0.394511	0.0401356	3.87782	0.426194	.	185.203	1.0111	0.416226	14.5988
			Never smokers	MVMR-IVW	0.385011	0.07602	1.94993	0.250481	.	203.746	.	.	14.5988	0.0285	NA	NA	NA	NA
				MVMR-Egger	0.344461	0.0244748	4.848	0.430679	.	203.746	1.00164	0.916785	14.5988
		CPD	All participants	MVMR-IVW	0.968029	0.454728	2.06075	0.932926	.	181.851	.	.	8.77134	0.2255	-0.515237	0.435623	0.238587	NA
				MVMR-Egger	0.688057	0.265239	1.78489	0.44313	.	181.851	1.0075	0.252039	8.77134
			Ever smokers	MVMR-IVW	0.756912	0.322123	1.77856	0.523722	.	158.437	.	.	8.77134	0.6965	-0.217071	0.492695	0.660088	NA
				MVMR-Egger	0.463894	0.158303	1.35941	0.163305	.	158.437	1.01078	0.14573	8.77134
			Current smokers	MVMR-IVW	0.434413	0.126159	1.49585	0.188089	.	150.931	.	.	8.77134	0.817	0.0398654	0.716149	0.955674	NA
				MVMR-Egger	0.179867	0.0382283	0.846288	0.0313338	.	150.931	1.01962	0.0688586	8.77134
			Former smokers	MVMR-IVW	1.16745	0.336361	4.05204	0.807639	.	185.203	.	.	8.77134	0.169	-0.180978	0.716734	0.800963	NA
				MVMR-Egger	1.03311	0.213569	4.99752	0.967744	.	185.203	1.00268	0.803837	8.77134
			Never smokers	MVMR-IVW	1.56496	0.372305	6.57822	0.541814	.	203.746	.	.	8.77134	0.0285	-0.954484	0.827692	0.250481	NA
				MVMR-Egger	1.48969	0.241647	9.18355	0.668116	.	203.746	1.00108	0.930801	8.77134
Abbreviations: DPW, drinks per week; YOS, years of schooling; CPD, cigarettes per day
Two exposure MVMR estimates the direct effect of DPW and YOS
