# Supplementary material for: Understanding the alcohol harm paradox: A multivariable mendelian randomization approach
Source: PLoS Genet. 2025 Aug 14;21(8):e1011824. doi: 10.1371/journal.pgen.1011824 (PMC12370186; doi:10.1371/journal.pgen.1011824)
Supplement: S13 Table — (XLSX) [file pgen.1011824.s015.xlsx]

## Sheet: Sheet1
S13 Table. Univariable and multivariable Mendelian randomisation analysis exploring the effects of drinks per week, years of schooling, and cigarettes per day on anxiety.
														MR- or MVMR-PRESSO
Outcome	Analysis	Exposure	Smoking Status	Method	Odds Ratio	Lower Confidence Interval	Upper Confidence Interval	p-value	I2Gx	Q	Egger Intercept	Egger Intercept p-value	F Statistic	Global Test	Corrected Estimate	Corrected SD	Corrected p-value	Distortion Test
Anxiety	MR	DPW	All participants	MR-IVW	1.06815	0.826569	1.38033	0.614284	.	102.236	.	.	14.8687	0.259	NA	NA	NA	NA
				MR-Egger	1.30041	0.892191	1.8954	0.175598	0.827189	100.212	-0.00376914	0.171481	14.8687
				MR Weighted Median	1.10658	0.722457	1.69495	0.641531	.	.	.	.	.
				MR Weighted Mode	1.18987	0.796507	1.7775	0.398414	.	.	.	.	.
			Ever smokers	MR-IVW	1.10639	0.792604	1.5444	0.552429	.	84.4565	.	.	14.8687	0.7645	NA	NA	NA	NA
				MR-Egger	1.3896	0.850575	2.27021	0.192682	0.827189	83.5504	-0.00349915	0.343575	14.8687
				MR Weighted Median	1.22266	0.680576	2.19651	0.50123	.	.	.	.	.
				MR Weighted Mode	1.31698	0.758927	2.28538	0.330446	.	.	.	.	.
			Current smokers	MR-IVW	1.29187	0.701426	2.37935	0.411151	.	99.0027	.	.	14.8687	0.38	NA	NA	NA	NA
				MR-Egger	1.24357	0.501978	3.08072	0.638951	0.827189	99.0027	-4.10403e-06	0.999515	14.8687
				MR Weighted Median	1.82383	0.705591	4.71431	0.214872	.	.	.	.	.
				MR Weighted Mode	1.4331	0.607776	3.37914	0.413371	.	.	.	.	.
			Former smokers	MR-IVW	1.013	0.677055	1.51564	0.94989	.	87.0597	.	.	14.8687	0.6775	NA	NA	NA	NA
				MR-Egger	1.55031	0.857299	2.80352	0.1508	0.827189	84.8466	-0.00660734	0.140186	14.8687
				MR Weighted Median	1.06667	0.521765	2.18064	0.859582	.	.	.	.	.
				MR Weighted Mode	1.23547	0.637591	2.39399	0.532739	.	.	.	.	.
			Never smokers	MR-IVW	0.987154	0.687077	1.41829	0.94425	.	106.038	.	.	14.8687	0.226	NA	NA	NA	NA
				MR-Egger	1.26878	0.742465	2.16819	0.386484	0.827189	103.768	-0.00579329	0.154964	14.8687
				MR Weighted Median	1.00683	0.549917	1.84338	0.982402	.	.	.	.	.
				MR Weighted Mode	1.25277	0.7223	2.17284	0.424832	.	.	.	.	.
		YOS	All participants	MR-IVW	0.668164	0.518633	0.860808	0.00181095	.	94.1975	.	.	35.3179	0.0545	NA	NA	NA	NA
				MR-Egger	0.728996	0.291374	1.8239	0.501547	0.651906	94.1528	-0.0014179	0.853745	35.3179
				MR Weighted Median	0.614928	0.438665	0.862016	0.00477836	.	.	.	.	.
				MR Weighted Mode	0.511046	0.24284	1.07547	0.081301	.	.	.	.	.
			Ever smokers	MR-IVW	0.817451	0.577045	1.15801	0.256641	.	91.606	.	.	35.3179	0.069	NA	NA	NA	NA
				MR-Egger	1.05566	0.299619	3.71942	0.933065	0.651906	91.342	-0.00479855	0.649613	35.3179
				MR Weighted Median	0.900191	0.561425	1.44337	0.662465	.	.	.	.	.
				MR Weighted Mode	1.158	0.329899	4.06474	0.819548	.	.	.	.	.
			Current smokers	MR-IVW	0.888995	0.513774	1.53825	0.674045	.	67.8746	.	.	35.3179	0.6525	NA	NA	NA	NA
				MR-Egger	2.76018	0.383924	19.844	0.316542	0.651906	67.1776	-0.0138795	0.406559	35.3179
				MR Weighted Median	0.93244	0.425959	2.04115	0.861082	.	.	.	.	.
				MR Weighted Mode	0.627732	0.108743	3.62367	0.604273	.	.	.	.	.
			Former smokers	MR-IVW	0.83937	0.551838	1.27672	0.41317	.	92.3098	.	.	35.3179	0.064	NA	NA	NA	NA
				MR-Egger	0.728139	0.159611	3.32174	0.68327	0.651906	92.3024	-0.000972385	0.939602	35.3179
				MR Weighted Median	0.90706	0.513935	1.6009	0.736464	.	.	.	.	.
				MR Weighted Mode	1.52949	0.326942	7.15518	0.591021	.	.	.	.	.
			Never smokers	MR-IVW	0.563641	0.409436	0.775922	0.000438587	.	69.2223	.	.	35.3179	0.6165	NA	NA	NA	NA
				MR-Egger	0.537462	0.170313	1.69609	0.293266	0.651906	69.2054	0.00126088	0.896846	35.3179
				MR Weighted Median	0.621414	0.388128	0.994916	0.0475659	.	.	.	.	.
				MR Weighted Mode	0.516592	0.210642	1.26692	0.153393	.	.	.	.	.
		CPD	All participants	MR-IVW	1.19019	1.03567	1.36778	0.0141306	.	59.9579	.	.	68.4428	0.2805	NA	NA	NA	NA
				MR-Egger	1.19142	0.959313	1.47967	0.119985	0.966037	59.8259	0.00126692	0.733697	68.4428
				MR Weighted Median	1.19519	0.992653	1.43905	0.0598138	.	.	.	.	.
				MR Weighted Mode	1.19559	1.00976	1.41562	0.0437095	.	.	.	.	.
			Ever smokers	MR-IVW	1.43491	1.19039	1.72966	0.000151618	.	48.5858	.	.	68.4428	0.716	NA	NA	NA	NA
				MR-Egger	1.76547	1.32367	2.35475	0.000343284	0.966037	45.8955	-0.00796777	0.106883	68.4428
				MR Weighted Median	1.61358	1.24661	2.08857	0.000278631	.	.	.	.	.
				MR Weighted Mode	1.61119	1.30435	1.99021	5.69739e-05	.	.	.	.	.
			Current smokers	MR-IVW	2.21381	1.58902	3.08425	2.63467e-06	.	42.6035	.	.	68.4428	0.892	NA	NA	NA	NA
				MR-Egger	2.58378	1.54959	4.30819	0.000690324	0.966037	41.969	-0.0068766	0.429292	68.4428
				MR Weighted Median	2.31315	1.45464	3.67835	0.000394828	.	.	.	.	.
				MR Weighted Mode	2.36295	1.52482	3.66176	0.000358464	.	.	.	.	.
			Former smokers	MR-IVW	1.15659	0.911362	1.46779	0.231476	.	55.0728	.	.	68.4428	0.4925	NA	NA	NA	NA
				MR-Egger	1.51267	1.05847	2.16176	0.0278106	0.966037	52.1532	-0.0100444	0.0933588	68.4428
				MR Weighted Median	1.33112	0.974461	1.81831	0.072269	.	.	.	.	.
				MR Weighted Mode	1.26784	0.963411	1.66846	0.0968969	.	.	.	.	.
			Never smokers	MR-IVW	0.936232	0.756152	1.1592	0.545466	.	67.6647	.	.	68.4428	0.1085	NA	NA	NA	NA
				MR-Egger	0.758832	0.549325	1.04824	0.100883	0.966037	63.2447	0.0106007	0.0596566	68.4428
				MR Weighted Median	0.846625	0.630206	1.13736	0.268972	.	.	.	.	.
				MR Weighted Mode	0.843702	0.65697	1.08351	0.189414	.	.	.	.	.
Anxiety	Two-exposure MVMR	DPW	All participants	MVMR-IVW	0.970286	0.678511	1.38753	0.868973	.	158.01	.	.	6.32465	0.0505	NA	NA	NA	NA
				MVMR-Egger	0.863248	0.47985	1.55298	0.624381	.	158.01	1.00128	0.623002	6.32465
			Ever smokers	MVMR-IVW	0.873786	0.549802	1.38869	0.569108	.	137.284	.	.	6.32465	0.309	NA	NA	NA	NA
				MVMR-Egger	0.91834	0.429018	1.96576	0.826694	.	137.284	0.999456	0.871724	6.32465
			Current smokers	MVMR-IVW	0.834774	0.36551	1.90651	0.66892	.	137.658	.	.	6.32465	0.335	NA	NA	NA	NA
				MVMR-Egger	0.602635	0.155368	2.33747	0.46531	.	137.658	1.00357	0.552848	6.32465
			Former smokers	MVMR-IVW	0.84453	0.484474	1.47218	0.552224	.	135.135	.	.	6.32465	0.3705	NA	NA	NA	NA
				MVMR-Egger	1.04868	0.421398	2.60971	0.91877	.	135.135	0.997634	0.557556	6.32465
			Never smokers	MVMR-IVW	0.97743	0.597642	1.59856	0.927665	.	143.025	.	.	6.32465	0.235	NA	NA	NA	NA
				MVMR-Egger	0.811281	0.361807	1.81914	0.612571	.	143.025	1.00204	0.568899	6.32465
		YOS	All participants	MVMR-IVW	0.621785	0.483973	0.798839	0.00029776	.	158.01	.	.	17.4186	0.0505	NA	NA	NA	NA
				MVMR-Egger	0.563983	0.360647	0.881962	0.0132791	.	158.01	1.00146	0.605986	17.4186
			Ever smokers	MVMR-IVW	0.810282	0.585787	1.12081	0.205999	.	137.284	.	.	17.4186	0.309	NA	NA	NA	NA
				MVMR-Egger	0.869619	0.487191	1.55224	0.637306	.	137.284	0.998945	0.773031	17.4186
			Current smokers	MVMR-IVW	0.750935	0.42127	1.33858	0.333223	.	137.658	.	.	17.4186	0.335	NA	NA	NA	NA
				MVMR-Egger	0.881443	0.313884	2.47525	0.811059	.	137.658	0.997609	0.713731	17.4186
			Former smokers	MVMR-IVW	0.896948	0.607757	1.32375	0.584855	.	135.135	.	.	17.4186	0.3705	NA	NA	NA	NA
				MVMR-Egger	0.919548	0.45881	1.84296	0.813454	.	135.135	0.999628	0.932544	17.4186
			Never smokers	MVMR-IVW	0.501257	0.355108	0.707555	0.000138345	.	143.025	.	.	17.4186	0.235	NA	NA	NA	NA
				MVMR-Egger	0.369497	0.200288	0.681658	0.00180324	.	143.025	1.00457	0.240102	17.4186
Anxiety	Three-exposure MVMR	DPW	All participants	MVMR-IVW	0.979563	0.68899	1.39268	0.908571	.	202.809	.	.	5.16852	0.027	NA	NA	NA	NA
				MVMR-Egger	0.937708	0.543057	1.61916	0.817767	.	202.809	1.00045	0.837602	5.16852
			Ever smokers	MVMR-IVW	0.869878	0.556412	1.35994	0.541726	.	168.911	.	.	5.16852	0.4315	NA	NA	NA	NA
				MVMR-Egger	1.10036	0.550793	2.19826	0.786832	.	168.911	0.997574	0.384344	5.16852
			Current smokers	MVMR-IVW	0.877013	0.398854	1.9284	0.744493	.	165.431	.	.	5.16852	0.5205	NA	NA	NA	NA
				MVMR-Egger	0.630411	0.18582	2.13872	0.460181	.	165.431	1.00341	0.488687	5.16852
			Former smokers	MVMR-IVW	0.817182	0.466298	1.4321	0.481593	.	182.561	.	.	5.16852	0.2035	NA	NA	NA	NA
				MVMR-Egger	1.34085	0.564455	3.18514	0.507331	.	182.561	0.994893	0.143468	5.16852
			Never smokers	MVMR-IVW	0.995635	0.606738	1.6338	0.98621	.	192.253	.	.	5.16852	0.085	NA	NA	NA	NA
				MVMR-Egger	0.772793	0.35875	1.66469	0.511249	.	192.253	1.00262	0.397802	5.16852
		YOS	All participants	MVMR-IVW	0.672833	0.522117	0.867054	0.00255897	.	202.809	.	.	14.5988	0.027	NA	NA	NA	NA
				MVMR-Egger	0.551553	0.365439	0.832452	0.00518069	.	202.809	1.00293	0.23165	14.5988
			Ever smokers	MVMR-IVW	0.935036	0.677656	1.29017	0.683112	.	168.911	.	.	14.5988	0.4315	NA	NA	NA	NA
				MVMR-Egger	0.857999	0.507761	1.44982	0.567952	.	168.911	1.00127	0.684165	14.5988
			Current smokers	MVMR-IVW	0.811538	0.460238	1.43098	0.471535	.	165.431	.	.	14.5988	0.5205	NA	NA	NA	NA
				MVMR-Egger	0.944969	0.374884	2.38199	0.904631	.	165.431	0.997761	0.682876	14.5988
			Former smokers	MVMR-IVW	1.06979	0.714001	1.60286	0.744074	.	182.561	.	.	14.5988	0.2035	NA	NA	NA	NA
				MVMR-Egger	0.85772	0.444329	1.65572	0.648004	.	182.561	1.00326	0.404793	14.5988
			Never smokers	MVMR-IVW	0.501673	0.351039	0.716946	0.000212717	.	192.253	.	.	14.5988	0.085	NA	NA	NA	NA
				MVMR-Egger	0.364265	0.20421	0.649766	0.000787734	.	192.253	1.00473	0.170948	14.5988
		CPD	All participants	MVMR-IVW	1.11201	0.888472	1.39179	0.355141	.	202.809	.	.	8.77134	0.027	-0.396259	0.12939	0.00255897	NA
				MVMR-Egger	1.14155	0.859161	1.51676	0.362534	.	202.809	0.999426	0.767527	8.77134
			Ever smokers	MVMR-IVW	1.35085	1.01605	1.79599	0.0400334	.	168.911	.	.	8.77134	0.4315	-0.0671705	0.164258	0.683112	NA
				MVMR-Egger	1.44256	1.00607	2.06843	0.0479083	.	168.911	0.998563	0.559316	8.77134
			Current smokers	MVMR-IVW	1.85678	1.12662	3.06015	0.0162567	.	165.431	.	.	8.77134	0.5205	NA	NA	NA	NA
				MVMR-Egger	1.99715	1.06176	3.75661	0.0333334	.	165.431	0.998395	0.711126	8.77134
			Former smokers	MVMR-IVW	1.14857	0.802804	1.64326	0.449508	.	182.561	.	.	8.77134	0.2035	0.0674578	0.20629	0.744074	NA
				MVMR-Egger	1.24405	0.790584	1.95763	0.346491	.	182.561	0.998256	0.572793	8.77134
			Never smokers	MVMR-IVW	0.884706	0.644982	1.21353	0.448487	.	192.253	.	.	8.77134	0.085	-0.689806	0.182169	0.000212717	NA
				MVMR-Egger	0.875564	0.586723	1.3066	0.516183	.	192.253	1.00023	0.933737	8.77134
Abbreviations: DPW, drinks per week; YOS, years of schooling; CPD, cigarettes per day
Two exposure MVMR estimates the direct effect of DPW and YOS
